# Supplementary material for: Genomic diversity and taxonomic marker for Arcobacter species
Source: Front Microbiol. 2023 Oct 10;14:1278268. doi: 10.3389/fmicb.2023.1278268 (PMC10594997; doi:10.3389/fmicb.2023.1278268)
Supplement: Supplementary file 1 [file Table_1.XLSX]

## Sheet: Table S1
Table S1: Overview of sequenced genomes used in this study with additonal information.
genome	species	scaffold	full_len	max_len	min_len	GC	Accession
CP042652	Arcobacter acticola	1	3019071	3019071	3019071	0.2757	CP042652
CP041070	Arcobacter anaerophilus	1	3016922	3016922	3016922	0.3	CP041070
PDKO00000000	Arcobacter anaerophilus	32	2972455	521242	765	0.2988	PDKO00000000
RCWF00000000	Arcobacter antarcticus	57	2919928	524442	527	0.2707	RCWF00000000
CP030944	Arcobacter aquimarinus	1	2520808	2520808	2520808	0.268	CP030944
JACKAR000000000	Arcobacter aquimarinus	79	1878986	124775	1646	0.268	JACKAR000000000
NXIJ00000000	Arcobacter aquimarinus	65	2460178	244783	653	0.2662	NXIJ00000000
VANU00000000	Arcobacter arenosus	18	3134893	859748	1216	0.2814	VANU00000000
CP031217	Arcobacter bivalviorum	1	2684688	2684688	2684688	0.2811	CP031217
PDKL00000000	Arcobacter bivalviorum	26	2707754	448618	642	0.281	PDKL00000000
PDKM00000000	Arcobacter bivalviorum	75	2697758	671391	501	0.2804	PDKM00000000
Ab_1426_2003	Arcobacter butzleri	24	2269255	347219	581	0.2678	ERR3523212
Ab_1711	Arcobacter butzleri	74	2239701	182647	571	0.2701	CABVRB000000000
Ab_2211	Arcobacter butzleri	58	2337408	370833	666	0.2682	CABVRG000000000
Ab_2811	Arcobacter butzleri	69	2094406	181245	563	0.2704	CABVRD000000000
Ab_3711	Arcobacter butzleri	62	2115454	171934	550	0.2681	CABVRY000000000
Ab_4211	Arcobacter butzleri	79	2212403	170894	524	0.2693	CABVQV000000000
Ab_4511	Arcobacter butzleri	57	2254653	247352	525	0.2707	CABVQY000000000
Ab_A103	Arcobacter butzleri	51	2059828	302655	515	0.2705	CABVRC000000000
Ab_A111	Arcobacter butzleri	71	2098203	168286	545	0.2702	CABVQZ000000000
Ab_CR1132	Arcobacter butzleri	40	2418659	246635	622	0.2666	CABVRN000000000
Ab_CR1143	Arcobacter butzleri	52	2250164	290897	570	0.2685	CABVRJ000000000
Ab_CR424	Arcobacter butzleri	53	2226335	160787	676	0.2683	CABVRA000000000
Ab_CR461	Arcobacter butzleri	85	2265224	253274	574	0.2678	CABVRF000000000
Ab_CR502	Arcobacter butzleri	87	2202192	124203	534	0.2692	CABVRE000000000
Ab_CR604	Arcobacter butzleri	52	2125354	212328	570	0.2706	CABVRI000000000
Ab_CR641	Arcobacter butzleri	45	2137492	258620	566	0.2699	CABVQX000000000
Ab_CR891	Arcobacter butzleri	42	2144199	296324	606	0.2697	CABVRM000000000
Ab_CR892	Arcobacter butzleri	75	2281114	160360	606	0.2691	CABVRL000000000
Ab_DQ20dA1	Arcobacter butzleri	36	2324598	476287	507	0.2683	CABVRK000000000
Ab_DQ31A1	Arcobacter butzleri	44	2308138	327476	1244	0.2677	CABVSN000000000
Ab_DQ40A1	Arcobacter butzleri	63	2279878	216994	530	0.268	CABVRU000000000
Ab_DQ64A1	Arcobacter butzleri	60	2272836	169156	980	0.2684	CABVSS000000000
AEPT00000000	Arcobacter butzleri	22	2302726	916260	521	0.2626	AEPT00000000
AFNL00000000	Arcobacter butzleri	53	2207730	211602	703	0.2686	AFNL00000000
AP012047	Arcobacter butzleri	1	2256675	2256675	2256675	0.2707	AP012047
BMQR00000000	Arcobacter butzleri	25	2307663	466935	579	0.2687	BMQR00000000
CP000361	Arcobacter butzleri	1	2341251	2341251	2341251	0.2705	CP000361
CP041386	Arcobacter butzleri	1	2196900	2196900	2196900	0.2721	CP041386
DNRA7	Arcobacter butzleri	28	2264002	446394	1156	0.2683	JANBWC000000000
JABWGL000000000	Arcobacter butzleri	88	2346795	155832	508	0.2688	JABWGL000000000
JABWGM000000000	Arcobacter butzleri	91	2378106	168530	503	0.2683	JABWGM000000000
JAIQ00000000	Arcobacter butzleri	155	2464390	118164	522	0.2706	JAIQ00000000
JAIR00000000	Arcobacter butzleri	69	2276806	177732	586	0.2695	JAIR00000000
JAIT00000000	Arcobacter butzleri	56	2231780	201344	510	0.2702	JAIT00000000
JAIU00000000	Arcobacter butzleri	65	2147340	172493	696	0.269	JAIU00000000
JAIV00000000	Arcobacter butzleri	84	2219371	103837	512	0.2693	JAIV00000000
JAIX00000000	Arcobacter butzleri	83	2282713	293958	508	0.2694	JAIX00000000
LT906455	Arcobacter butzleri	1	2347607	2347607	2347607	0.2706	LT906455
QVQX00000000	Arcobacter butzleri	32	2178026	307398	622	0.2692	QVQX00000000
QXMK00000000	Arcobacter butzleri	32	2325213	403569	595	0.2678	QXMK00000000
QXNB00000000	Arcobacter butzleri	45	2297900	251748	508	0.2683	QXNB00000000
QYZU00000000	Arcobacter butzleri	48	2144826	301400	546	0.2689	QYZU00000000
QYZV00000000	Arcobacter butzleri	30	2254940	459205	921	0.269	QYZV00000000
WCIX00000000	Arcobacter butzleri	88	2432430	159485	507	0.2697	WCIX00000000
WCIY00000000	Arcobacter butzleri	52	2121905	177585	536	0.27	WCIY00000000
CNAB012	Arcobacter butzleri	29	2109493	350195	566	0.2697	SAMN12393772
CNAB026	Arcobacter butzleri	36	2113416	315820	508	0.2695	SAMN12393773
CNAB027	Arcobacter butzleri	52	2068991	324478	554	0.2696	SAMN12393774
CNAB029	Arcobacter butzleri	39	2191289	317880	530	0.2694	SAMN12393775
CNAB031	Arcobacter butzleri	28	2153538	350195	566	0.2698	SAMN12393776
CNAB033	Arcobacter butzleri	30	2153538	350195	566	0.2698	SAMN12393777
CNAB034	Arcobacter butzleri	58	2282271	448429	504	0.2686	SAMN13841213
CNAB036	Arcobacter butzleri	61	2159998	259114	512	0.2696	SAMN12393778
CNAB037	Arcobacter butzleri	30	2113458	322451	566	0.2697	SAMN12393779
CNAB039	Arcobacter butzleri	39	2155516	322451	545	0.2694	SAMN12393780
CNAB051	Arcobacter butzleri	23	2169363	350168	622	0.2695	SAMN12393781
CNAB052	Arcobacter butzleri	30	2185485	322263	622	0.2687	SAMN12393782
CNAB055	Arcobacter butzleri	29	2109493	350195	566	0.2697	SAMN12393783
CNAB056	Arcobacter butzleri	46	2112196	302739	569	0.2694	SAMN12393784
CNAB058	Arcobacter butzleri	61	2157334	257578	512	0.2697	SAMN12393785
CNAB059	Arcobacter butzleri	39	2112687	272651	622	0.2702	SAMN12393786
CNAB102	Arcobacter butzleri	36	2298927	458361	835	0.2679	SAMN13841214
CNAB103	Arcobacter butzleri	32	2299734	458361	835	0.2679	SAMN13841215
ICDCAB83	Arcobacter butzleri	1	2134560	2134560	2134560	0.2713	SAMN36672863
SZABF0111G	Arcobacter butzleri	24	2100456	422112	560	0.2695	SAMN30871879
SZABF0121G	Arcobacter butzleri	55	2348955	439319	540	0.2682	SAMN30871880
SZABF0131G	Arcobacter butzleri	58	2234604	211236	515	0.2676	SAMN30871881
SZABF0321G	Arcobacter butzleri	51	2263881	366337	558	0.2701	SAMN30871882
SZABF0341G	Arcobacter butzleri	31	2191307	328379	554	0.2695	SAMN30871883
SZABF0371G	Arcobacter butzleri	34	2099874	271892	501	0.2688	SAMN30871884
SZABF0387G	Arcobacter butzleri	110	2182402	147315	516	0.2681	SAMN30871885
SZABF0481G	Arcobacter butzleri	24	2100343	309160	965	0.2696	SAMN30871886
SZABF0504G	Arcobacter butzleri	102	2453640	159371	504	0.2669	SAMN30871887
SZABF0521G	Arcobacter butzleri	47	2104488	219441	557	0.2692	SAMN30871888
SZABF0531G	Arcobacter butzleri	28	2090547	339754	606	0.2695	SAMN30871889
SZABF0552G	Arcobacter butzleri	69	2225988	283448	500	0.2692	SAMN30871890
SZABF0583G	Arcobacter butzleri	31	2108491	299976	956	0.2687	SAMN30871891
SZABF0591G	Arcobacter butzleri	34	2074998	243138	547	0.2689	SAMN30871892
SZABF0601G	Arcobacter butzleri	117	2147309	121987	508	0.2693	SAMN30871893
SZABF0611G	Arcobacter butzleri	27	2231893	365549	551	0.2687	SAMN30871894
SZABF0612G	Arcobacter butzleri	67	2338188	201066	554	0.2676	SAMN30871895
SZABF0623G	Arcobacter butzleri	40	2323256	376476	591	0.2685	SAMN30871896
SZABF0871G	Arcobacter butzleri	114	2188124	132925	518	0.2681	SAMN30871897
SZABF0983G	Arcobacter butzleri	92	2209981	110726	529	0.2688	SAMN30871898
SZABF0994G	Arcobacter butzleri	33	2378949	360673	773	0.2665	SAMN30871899
SZABF1002G	Arcobacter butzleri	84	2077612	137709	529	0.2695	SAMN30871900
SZABF1011G	Arcobacter butzleri	63	2265705	205352	563	0.2688	SAMN30871901
SZABF1031G	Arcobacter butzleri	87	2096166	199539	553	0.269	SAMN30871902
SZABF1061G	Arcobacter butzleri	60	2243733	197800	622	0.2685	SAMN30871903
SZABF1072G	Arcobacter butzleri	25	2286942	507172	806	0.2669	SAMN30871904
SZABF1102G	Arcobacter butzleri	63	2336326	235708	527	0.2683	SAMN30871905
SZABF1131G	Arcobacter butzleri	59	2296414	229577	529	0.2689	SAMN30871906
SZABF1142G	Arcobacter butzleri	43	2222550	201881	1091	0.2686	SAMN30871907
SZABF1162G	Arcobacter butzleri	32	2175414	309483	622	0.2686	SAMN30871908
SZABF1174G	Arcobacter butzleri	27	2192419	308616	634	0.2691	SAMN30871909
SZABF1181G	Arcobacter butzleri	25	2131207	314051	622	0.2693	SAMN30871910
SZABF1221G	Arcobacter butzleri	37	2213442	279580	791	0.2695	SAMN30871911
SZABF1231G	Arcobacter butzleri	58	2268064	323762	583	0.2685	SAMN30871912
SZABF1291G	Arcobacter butzleri	50	2232373	323696	894	0.269	SAMN30871913
SZABF1322G	Arcobacter butzleri	20	2062294	316953	582	0.2699	SAMN30871914
SZABF1331G	Arcobacter butzleri	69	2239189	206342	719	0.2678	SAMN30871915
SZABF1452G	Arcobacter butzleri	90	2140580	111116	513	0.2693	SAMN30871916
SZABF1461G	Arcobacter butzleri	82	2234326	110698	616	0.2682	SAMN30871917
SZABF1512G	Arcobacter butzleri	90	2282831	192004	536	0.2688	SAMN30871918
SZABF1571G	Arcobacter butzleri	27	2292567	365254	1265	0.268	SAMN30871919
SZABF1721G	Arcobacter butzleri	90	2269965	164683	630	0.2682	SAMN30871920
SZABF1935G	Arcobacter butzleri	40	2170961	191645	606	0.2683	SAMN30871921
SZABF1964G	Arcobacter butzleri	132	2363251	121197	532	0.2681	SAMN30871922
SZABF1975G	Arcobacter butzleri	36	2312426	288770	594	0.2671	SAMN30871923
SZABF20180011G	Arcobacter butzleri	33	2216428	307025	569	0.2678	SAMN30871924
SZABF20180051G	Arcobacter butzleri	23	2153159	331282	612	0.2688	SAMN30871925
SZABF20180061G	Arcobacter butzleri	30	2087019	319327	516	0.2702	SAMN30871926
SZABF20180331G	Arcobacter butzleri	26	2088597	304297	814	0.268	SAMN30871927
SZABF20180361G	Arcobacter butzleri	38	2220190	246788	517	0.268	SAMN30871928
SZABF20180406G	Arcobacter butzleri	29	2106724	300073	625	0.2685	SAMN30871929
MUXE00000000	Arcobacter caeni	59	2415164	299802	519	0.2715	MUXE00000000
CP043858	Arcobacter cibarius	2	2343493	2105974	237519	0.2715	CP043858
CP054051	Arcobacter cibarius	1	2336659	2336659	2336659	0.2709	CP054051
JABW00000000	Arcobacter cibarius	44	2201349	232245	628	0.2712	JABW00000000
VBUC00000000	Arcobacter cibarius	78	2233676	186593	518	0.2687	VBUC00000000
VBUD00000000	Arcobacter cibarius	77	2233860	186571	517	0.2687	VBUD00000000
VBUE00000000	Arcobacter cibarius	77	2157340	298255	516	0.2677	VBUE00000000
CP053834	Arcobacter cloacae	2	2810923	2621880	189043	0.2693	CP053834
NXII00000000	Arcobacter cloacae	74	2747643	255578	510	0.2676	NXII00000000
PDJZ00000000	Arcobacter cloacae	40	2509393	329430	509	0.2691	PDJZ00000000
CP021073	Arcobacter cryaerophilus	2	2107083	2006108	100975	0.2728	CP021073
CP026655	Arcobacter cryaerophilus	1	2115546	2115546	2115546	0.2743	CP026655
CP026656	Arcobacter cryaerophilus	1	2169748	2169748	2169748	0.2757	CP026656
CP032824	Arcobacter cryaerophilus	2	2108340	2006909	101431	0.2733	CP032824
CP032825	Arcobacter cryaerophilus	1	2055914	2055914	2055914	0.2751	CP032825
CP060264	Arcobacter cryaerophilus	1	2021348	2021348	2021348	0.2751	CP060264
CP060692	Arcobacter cryaerophilus	1	2054162	2054162	2054162	0.2752	CP060692
CP060693	Arcobacter cryaerophilus	1	2136856	2136856	2136856	0.2768	CP060693
CP060694	Arcobacter cryaerophilus	1	2020388	2020388	2020388	0.2758	CP060694
JADIYC000000000	Arcobacter cryaerophilus	27	1886931	546954	4084	0.278	JADIYC000000000
JADJAU000000000	Arcobacter cryaerophilus	38	1997185	249333	4626	0.2776	JADJAU000000000
LRUQ00000000	Arcobacter cryaerophilus	93	2312134	117496	514	0.2701	LRUQ00000000
LRUR00000000	Arcobacter cryaerophilus	65	2034191	210632	524	0.2721	LRUR00000000
LRUS00000000	Arcobacter cryaerophilus	88	2100483	203577	524	0.274	LRUS00000000
LRUT00000000	Arcobacter cryaerophilus	83	2207754	202092	628	0.2729	LRUT00000000
LRUU00000000	Arcobacter cryaerophilus	77	2173179	187324	584	0.2708	LRUU00000000
LRUV00000000	Arcobacter cryaerophilus	63	2019452	186396	543	0.2742	LRUV00000000
NERN00000000	Arcobacter cryaerophilus	8	1987555	867616	2332	0.2737	NERN00000000
NERO00000000	Arcobacter cryaerophilus	12	2043164	815663	1061	0.2735	NERO00000000
NERP00000000	Arcobacter cryaerophilus	58	2256512	204567	564	0.272	NERP00000000
NERQ00000000	Arcobacter cryaerophilus	69	2146078	148137	568	0.275	NERQ00000000
NERR00000000	Arcobacter cryaerophilus	23	2068859	934562	1091	0.274	NERR00000000
NERS00000000	Arcobacter cryaerophilus	127	2165012	138385	801	0.2735	NERS00000000
NXGD00000000	Arcobacter cryaerophilus	27	2066440	271901	518	0.2733	NXGD00000000
NXGE00000000	Arcobacter cryaerophilus	42	2248599	775304	519	0.2747	NXGE00000000
NXGH00000000	Arcobacter cryaerophilus	127	2062016	156218	501	0.2788	NXGH00000000
NXGI00000000	Arcobacter cryaerophilus	36	2054842	442393	569	0.2732	NXGI00000000
NXGJ00000000	Arcobacter cryaerophilus	32	2023111	492973	750	0.2757	NXGJ00000000
NXGK00000000	Arcobacter cryaerophilus	82	2058439	242982	542	0.2722	NXGK00000000
CNAC001	Arcobacter cryaerophilus	48	2261640	228385	512	0.2716	JAMXEW000000000
CNAC002	Arcobacter cryaerophilus	43	2273860	228510	665	0.2717	JAMXEV000000000
CNAC004	Arcobacter cryaerophilus	56	2385503	236521	516	0.2713	JAMXEU000000000
CNAC006	Arcobacter cryaerophilus	49	2264044	228429	516	0.2716	JAMXET000000000
CNAC007	Arcobacter cryaerophilus	31	1982638	399099	744	0.2748	JAMXES000000000
CNAC009	Arcobacter cryaerophilus	63	2370300	171959	516	0.2711	JAMXER000000000
CNAC010	Arcobacter cryaerophilus	37	2110167	609188	513	0.2731	JAMXEQ000000000
CNAC016	Arcobacter cryaerophilus	40	2207013	453663	628	0.2727	JAMXEP000000000
CNAC017	Arcobacter cryaerophilus	44	2083692	251094	573	0.2744	JAMXEO000000000
CNAC021	Arcobacter cryaerophilus	37	2137651	311920	657	0.2723	JAMXEN000000000
CNAC024	Arcobacter cryaerophilus	43	2083657	251286	573	0.2744	JAMXEM000000000
CNAC028	Arcobacter cryaerophilus	23	1993605	637574	520	0.2739	JAMXEL000000000
CNAC030	Arcobacter cryaerophilus	31	2131337	591910	532	0.2735	JAMXEK000000000
CNAC032	Arcobacter cryaerophilus	20	2166916	845688	507	0.2713	JAMXEJ000000000
CNAC040	Arcobacter cryaerophilus	44	2058717	371995	511	0.2732	JAMXEI000000000
CNAC043	Arcobacter cryaerophilus	28	2156512	624081	518	0.2724	JAMXEH000000000
CNAC055	Arcobacter cryaerophilus	39	2139026	426622	657	0.2723	JAMXEG000000000
CNAC060	Arcobacter cryaerophilus	46	2030109	627442	513	0.2724	JAMXEF000000000
CNAC065	Arcobacter cryaerophilus	25	2122032	380490	502	0.2733	JAMXEE000000000
CNAC067	Arcobacter cryaerophilus	29	2157546	624105	530	0.2724	JAMXED000000000
CNAC069	Arcobacter cryaerophilus	23	2068294	439089	600	0.2728	JAMXEC000000000
CNAC077	Arcobacter cryaerophilus	16	2045826	484247	1639	0.2733	JAMXEB000000000
CNAC079	Arcobacter cryaerophilus	20	1904187	427373	648	0.274	JAMXEA000000000
CNAC081	Arcobacter cryaerophilus	41	2138629	429309	636	0.2723	JAMXDZ000000000
CNAC084	Arcobacter cryaerophilus	19	2113963	698191	893	0.273	JAMXDY000000000
CNAC090	Arcobacter cryaerophilus	40	2138614	426754	563	0.2723	JAMXDX000000000
CNAC091	Arcobacter cryaerophilus	63	2305891	367640	513	0.2726	JAMXDW000000000
CNAC095	Arcobacter cryaerophilus	33	2097954	354406	561	0.2733	JAMXDV000000000
CNAC126	Arcobacter cryaerophilus	62	2163675	373047	503	0.2759	JAMXDU000000000
CNAC127	Arcobacter cryaerophilus	27	2139303	509276	1624	0.2731	JAMXDT000000000
CNAC128	Arcobacter cryaerophilus	20	2120395	509300	3395	0.273	JAMXDS000000000
CNAC129	Arcobacter cryaerophilus	23	2096884	494498	876	0.2743	JAMXDR000000000
CNAC130	Arcobacter cryaerophilus	19	2180154	624748	1690	0.2723	JAMXDQ000000000
CNAC131	Arcobacter cryaerophilus	22	1986287	511794	509	0.2744	JAMXDP000000000
CNAC132	Arcobacter cryaerophilus	49	2203198	205905	803	0.2736	JAMXDO000000000
CNAC133	Arcobacter cryaerophilus	41	1971762	218482	1275	0.2742	JAMXDN000000000
CNAC134	Arcobacter cryaerophilus	28	2155033	516732	1479	0.2718	JAMXDM000000000
CNAC135	Arcobacter cryaerophilus	18	2024675	551249	755	0.2735	JAMXDL000000000
CNAC136	Arcobacter cryaerophilus	22	2047291	401137	844	0.2735	JAMXDK000000000
CNAC144	Arcobacter cryaerophilus	61	2290648	238091	509	0.2732	JAMXDJ000000000
CNAC145	Arcobacter cryaerophilus	40	2190030	479262	547	0.2745	JAMXDI000000000
CNAC146	Arcobacter cryaerophilus	22	1939507	287865	1327	0.2752	JAMXDH000000000
ICDCAC48	Arcobacter cryaerophilus	2	2211108	2049116	161992	0.2748	CP099556
SZACF0134G	Arcobacter cryaerophilus	58	2108268	287747	525	0.2726	SAMN30871930
SZACF0142G	Arcobacter cryaerophilus	24	2108905	361184	599	0.2725	SAMN30871931
SZACF0153G	Arcobacter cryaerophilus	35	2106211	389859	530	0.2737	SAMN30871932
SZACF0332G	Arcobacter cryaerophilus	49	2099138	172854	524	0.2734	SAMN30871933
SZACF0343G	Arcobacter cryaerophilus	17	2073149	846894	504	0.2726	SAMN30871934
SZACF0357G	Arcobacter cryaerophilus	70	2151815	291199	504	0.273	SAMN30871935
SZACF0363G	Arcobacter cryaerophilus	25	2064119	659865	674	0.2737	SAMN30871936
SZACF0402G	Arcobacter cryaerophilus	25	1980974	268447	565	0.2746	SAMN30871937
SZACF0445G	Arcobacter cryaerophilus	38	2115717	463895	531	0.2742	SAMN30871938
SZACF0484G	Arcobacter cryaerophilus	18	2089786	384814	557	0.2729	SAMN30871939
SZACF0541G	Arcobacter cryaerophilus	29	2071959	390813	586	0.2722	SAMN30871940
SZACF0571G	Arcobacter cryaerophilus	46	2053032	223672	509	0.2726	SAMN30871941
SZACF0595G	Arcobacter cryaerophilus	39	2166563	470594	512	0.2725	SAMN30871942
SZACF0602G	Arcobacter cryaerophilus	22	1942165	434060	502	0.2738	SAMN30871943
SZACF0761G	Arcobacter cryaerophilus	24	1986401	566063	545	0.274	SAMN30871944
SZACF0771G	Arcobacter cryaerophilus	43	1994947	264555	619	0.2735	SAMN30871945
SZACF0852G	Arcobacter cryaerophilus	95	2168240	159385	509	0.2733	SAMN30871946
SZACF0861G	Arcobacter cryaerophilus	41	2030108	479565	558	0.2743	SAMN30871947
SZACF1183G	Arcobacter cryaerophilus	28	2120498	538635	660	0.2715	SAMN30871948
SZACF1192G	Arcobacter cryaerophilus	10	1929941	636855	1289	0.2744	SAMN30871949
SZACF1262G	Arcobacter cryaerophilus	38	2138826	281269	514	0.2735	SAMN30871950
SZACF1311G	Arcobacter cryaerophilus	41	2129286	363791	514	0.2744	SAMN30871951
SZACF1324G	Arcobacter cryaerophilus	16	1967780	732823	563	0.2738	SAMN30871952
SZACF1332G	Arcobacter cryaerophilus	51	2121082	334723	558	0.2736	SAMN30871953
SZACF1342G	Arcobacter cryaerophilus	28	2097983	692649	507	0.2726	SAMN30871954
SZACF1361G	Arcobacter cryaerophilus	35	2149116	655266	522	0.2743	SAMN30871955
SZACF1391G	Arcobacter cryaerophilus	43	2116865	664411	519	0.2744	SAMN30871956
SZACF1402G	Arcobacter cryaerophilus	12	2308668	698129	5607	0.2718	SAMN30871957
SZACF1431G	Arcobacter cryaerophilus	23	2303396	449995	681	0.2718	SAMN30871958
SZACF1451G	Arcobacter cryaerophilus	18	2090127	600292	1640	0.2718	SAMN30871959
SZACF1472G	Arcobacter cryaerophilus	107	2086462	142205	559	0.2737	SAMN30871960
SZACF1491G	Arcobacter cryaerophilus	87	2223075	167641	528	0.2731	SAMN30871961
SZACF1502G	Arcobacter cryaerophilus	66	2266580	262277	650	0.273	SAMN30871962
SZACF1841G	Arcobacter cryaerophilus	30	2203836	453272	683	0.2727	SAMN30871963
SZACF1904G	Arcobacter cryaerophilus	57	2138524	226438	564	0.2729	SAMN30871964
SZACF1906G	Arcobacter cryaerophilus	23	1905576	566089	578	0.2747	SAMN30871965
SZACF1966G	Arcobacter cryaerophilus	58	2066758	287826	620	0.2733	SAMN30871966
SZACF20180012G	Arcobacter cryaerophilus	50	2147847	504044	572	0.2735	SAMN30871967
SZACF20180031G	Arcobacter cryaerophilus	19	2033455	600220	605	0.2723	SAMN30871968
SZACF20180081G	Arcobacter cryaerophilus	36	2130132	363791	512	0.2735	SAMN30871969
CP053835	Arcobacter defluvii	1	3021240	3021240	3021240	0.2646	CP053835
NXIH00000000	Arcobacter defluvii	51	2927291	458042	510	0.2631	NXIH00000000
CP053836	Arcobacter ebronensis	1	3170683	3170683	3170683	0.2928	CP053836
PDKJ00000000	Arcobacter ebronensis	126	3227488	394278	500	0.2917	PDKJ00000000
PDKK00000000	Arcobacter ebronensis	42	3122864	481466	562	0.2916	PDKK00000000
CP032097	Arcobacter ellisii	1	2799949	2799949	2799949	0.2692	CP032097
JAQVCD000000000	Arcobacter ellisii	45	2480267	241136	2706	0.2693	JAQVCD000000000
NXIG00000000	Arcobacter ellisii	71	2771665	332476	501	0.2679	NXIG00000000
CP053838	Arcobacter faecis	2	2448998	2308709	140289	0.2713	CP053838
JARS00000000	Arcobacter faecis	55	2496785	342231	1375	0.2718	JARS00000000
JART00000000	Arcobacter faecis	47	2414653	299288	1303	0.2724	JART00000000
CP031218	Arcobacter halophilus	1	2812536	2812536	2812536	0.2761	CP031218
NXIF00000000	Arcobacter halophilus	99	2741810	148429	592	0.2742	NXIF00000000
JAODIH000000000	Arcobacter lacus	36	2312426	288770	594	0.2671	JAODIH000000000
JAODII000000000	Arcobacter lacus	25	2286942	507172	806	0.2669	JAODII000000000
MUXF00000000	Arcobacter lacus	21	2214391	441908	622	0.2679	MUXF00000000
CP053839	Arcobacter lanthieri	1	2276457	2276457	2276457	0.2662	CP053839
JACDJG000000000	Arcobacter lanthieri	27	2175890	553723	1353	0.2647	JACDJG000000000
JARU00000000	Arcobacter lanthieri	29	2287768	752818	579	0.2666	JARU00000000
JARV00000000	Arcobacter lanthieri	24	2259947	854651	1262	0.2684	JARV00000000
JATO00000000	Arcobacter lanthieri	28	2236138	539069	508	0.2641	JATO00000000
PDKI00000000	Arcobacter lanthieri	43	2201441	789745	518	0.264	PDKI00000000
CP054052	Arcobacter lekithochrous	1	3568672	3568672	3568672	0.2845	CP054052
PZYW00000000	Arcobacter lekithochrous	25	3486622	671560	565	0.2816	PZYW00000000
CP032101	Arcobacter marinus	1	2917098	2917098	2917098	0.2719	CP032101
CP042812	Arcobacter marinus	1	2829476	2829476	2829476	0.2749	CP042812
DBSG00000000	Arcobacter marinus	46	2843595	199255	2558	0.2684	DBSG00000000
DDQL00000000	Arcobacter marinus	63	2758171	171467	3070	0.2689	DDQL00000000
DDQQ00000000	Arcobacter marinus	41	2829374	468645	2558	0.2683	DDQQ00000000
DDQU00000000	Arcobacter marinus	38	2838103	435294	2556	0.2684	DDQU00000000
DDQX00000000	Arcobacter marinus	35	2845524	435202	2558	0.2684	DDQX00000000
FUYO00000000	Arcobacter marinus	69	2818794	177969	1014	0.2712	FUYO00000000
NWVW00000000	Arcobacter marinus	50	2782711	431101	536	0.2729	NWVW00000000
NWVX00000000	Arcobacter marinus	76	2779622	216135	501	0.2704	NWVX00000000
NXAO00000000	Arcobacter marinus	123	2854951	138556	526	0.2702	NXAO00000000
PDJY00000000	Arcobacter marinus	90	2965780	164635	509	0.2699	PDJY00000000
PTIW00000000	Arcobacter marinus	70	2901897	276295	1268	0.2718	PTIW00000000
CP032098	Arcobacter molluscorum	1	2800582	2800582	2800582	0.2625	CP032098
NXFY00000000	Arcobacter molluscorum	85	2743050	303526	502	0.2608	NXFY00000000
CP031220	Arcobacter mytili	2	3037595	2867150	170445	0.2655	CP031220
NXID00000000	Arcobacter mytili	108	2966713	168021	507	0.2634	NXID00000000
PDJW00000000	Arcobacter mytili	145	2770005	113827	535	0.2644	PDJW00000000
CP001999	Arcobacter nitrofigilis	1	3192235	3192235	3192235	0.2836	CP001999
BMEF00000000	Arcobacter pacificus	90	2526914	261191	501	0.2772	BMEF00000000
CP035928	Arcobacter pacificus	1	2657991	2657991	2657991	0.2803	CP035928
CP019070	Arcobacter parvus	1	2866429	2866429	2866429	0.2771	CP019070
CP032363	Arcobacter parvus	1	2816102	2816102	2816102	0.2783	CP032363
ANJGF000000000	Arcobacter porcinus	27	1787644	503511	1197	0.2711	ANJGF000000000
CP036246	Arcobacter porcinus	1	2018219	2018219	2018219	0.2722	CP036246
LCSK00000000	Arcobacter porcinus	11	1781662	503662	16770	0.271	LCSK00000000
LCSL00000000	Arcobacter porcinus	12	1778869	371214	2343	0.2709	LCSL00000000
LCUH00000000	Arcobacter porcinus	62	2144299	297249	2130	0.2696	LCUH00000000
LCUI00000000	Arcobacter porcinus	21	1883443	494702	2058	0.2699	LCUI00000000
LDIR00000000	Arcobacter porcinus	9	1967723	1193917	2200	0.2705	LDIR00000000
CALNAR000000000	Arcobacter skirrowii	128	1723609	131192	1051	0.2776	CALNAR000000000
CP032099	Arcobacter skirrowii	1	1969846	1969846	1969846	0.2775	CP032099
CP034309	Arcobacter skirrowii	1	1877752	1877752	1877752	0.2784	CP034309
LRUW00000000	Arcobacter skirrowii	49	1866796	284187	550	0.2776	LRUW00000000
LRUX00000000	Arcobacter skirrowii	36	1807186	301714	1173	0.278	LRUX00000000
LRUY00000000	Arcobacter skirrowii	81	1869341	122793	627	0.2794	LRUY00000000
LRUZ00000000	Arcobacter skirrowii	39	1727761	261823	1173	0.2799	LRUZ00000000
NXIC00000000	Arcobacter skirrowii	30	1959167	766418	510	0.2763	NXIC00000000
PDJT00000000	Arcobacter skirrowii	102	1812355	149815	546	0.2783	PDJT00000000
PDKH00000000	Arcobacter skirrowii	20	1836655	697521	505	0.2803	PDKH00000000
QEYG00000000	Arcobacter skirrowii	145	1911580	86985	543	0.2768	QEYG00000000
QEYH00000000	Arcobacter skirrowii	36	1938135	564516	551	0.2758	QEYH00000000
QEYI00000000	Arcobacter skirrowii	34	1935074	547533	586	0.2766	QEYI00000000
QWFD00000000	Arcobacter skirrowii	36	1939388	564280	503	0.2761	QWFD00000000
QWFE00000000	Arcobacter skirrowii	32	1937841	564280	551	0.2758	QWFE00000000
VZOH00000000	Arcobacter skirrowii	23	1950963	766418	513	0.2762	VZOH00000000
CNAS01	Arcobacter skirrowii	7	1809359	703805	5657	0.2778	SAMN36666054
CNAS02	Arcobacter skirrowii	21	1946796	729751	525	0.2758	SAMN36666055
CNAS03	Arcobacter skirrowii	10	1794826	724243	1865	0.2775	SAMN36666056
CNAS04	Arcobacter skirrowii	15	1832305	687662	908	0.2775	SAMN36666057
CNAS05	Arcobacter skirrowii	12	1733962	707519	1212	0.2794	SAMN36666058
CNAS06	Arcobacter skirrowii	8	1777985	739972	1270	0.279	SAMN36666059
CNAS07	Arcobacter skirrowii	14	1858496	696870	1239	0.2765	SAMN36666060
CNAS08	Arcobacter skirrowii	27	1797863	237641	1270	0.2784	SAMN36666061
CNAS09	Arcobacter skirrowii	127	1826980	108303	513	0.2791	SAMN36666062
CNAS10	Arcobacter skirrowii	72	1775116	179342	518	0.2784	SAMN36666063
CNAS11	Arcobacter skirrowii	15	1885183	752624	694	0.2772	SAMN36666064
CNAS12	Arcobacter skirrowii	70	1808779	168578	506	0.2776	SAMN36666065
CNAS13	Arcobacter skirrowii	126	1676890	96557	617	0.2818	SAMN36666066
CNAS14	Arcobacter skirrowii	5	1813255	849769	5823	0.2781	SAMN36666067
CNAS15	Arcobacter skirrowii	54	1781313	153963	616	0.2794	SAMN36666068
CNAS16	Arcobacter skirrowii	98	1913378	162369	698	0.2777	SAMN36666069
CNAS17	Arcobacter skirrowii	84	1749030	149843	629	0.2804	SAMN36666070
ICDCAS19	Arcobacter skirrowii	1	1933866	1933866	1933866	0.2785	SAMN36672864
SZASF1983G	Arcobacter skirrowii	15	1827332	534401	1203	0.2778	SAMN30871970
BDIR00000000	Arcobacter spp.	38	3095762	433134	658	0.279	BDIR00000000
CAJWWD000000000	Arcobacter spp.	166	2603364	86860	2004	0.2704	CAJWWD000000000
CALJLR000000000	Arcobacter spp.	25	2702500	478065	1952	0.2899	CALJLR000000000
CP041403	Arcobacter spp.	1	2243270	2243270	2243270	0.3035	CP041403
CP100595	Arcobacter roscoffensis	1	3154193	3154193	3154193	0.2866	CP100595
JAACJU000000000	Arcobacter spp.	26	1858382	473987	5130	0.2932	JAACJU000000000
JAIFNA000000000	Arcobacter spp.	18	1997449	279692	14590	0.31	JAIFNA000000000
NVWN00000000	Arcobacter spp.	36	3322907	269775	6289	0.2843	NVWN00000000
NYWO00000000	Arcobacter spp.	161	2679798	91280	5564	0.2739	NYWO00000000
PDJU00000000	Arcobacter spp.	28	2783453	496377	589	0.2901	PDJU00000000
PDJV00000000	Arcobacter spp.	58	3255328	366421	500	0.2804	PDJV00000000
PDKC00000000	Arcobacter spp.	82	2788337	251836	513	0.2655	PDKC00000000
PDKE00000000	Arcobacter spp.	51	2886122	450045	509	0.2894	PDKE00000000
PDKF00000000	Arcobacter spp.	17	2735120	856469	514	0.281	PDKF00000000
PDKG00000000	Arcobacter spp.	36	2648654	529209	504	0.2712	PDKG00000000
PKUJ00000000	Arcobacter spp.	42	3490316	421974	2197	0.281	PKUJ00000000
PKUK00000000	Arcobacter spp.	12	2683134	740340	3930	0.2895	PKUK00000000
QKDL00000000	Arcobacter spp.	96	3023535	159176	2582	0.2799	QKDL00000000
CP032100	Arcobacter suis	1	2639269	2639269	2639269	0.2739	CP032100
NREO00000000	Arcobacter suis	65	2109344	315728	505	0.2726	NREO00000000
CP035926	Arcobacter thereius	1	1915080	1915080	1915080	0.27	CP035926
LCUJ00000000	Arcobacter thereius	17	2012225	523216	2929	0.2677	LCUJ00000000
LCUK00000000	Arcobacter thereius	17	1974041	507069	2282	0.2672	LCUK00000000
LDIS00000000	Arcobacter thereius	8	1930110	544171	2125	0.2684	LDIS00000000
VBUF00000000	Arcobacter thereius	11	1930425	512801	1121	0.2679	VBUF00000000
VBUG00000000	Arcobacter thereius	19	1873208	488536	830	0.2684	VBUG00000000
VBUH00000000	Arcobacter thereius	22	1897659	392917	612	0.2686	VBUH00000000
CP031367	Arcobacter trophiarum	1	1915613	1915613	1915613	0.2822	CP031367
PDJS00000000	Arcobacter trophiarum	29	1901089	316139	586	0.2796	PDJS00000000
JADKPZ000000000	Arcobacter vandammei	56	2206694	211508	576	0.2759	JADKPZ000000000
JANJGB000000000	Arcobacter vandammei	56	2206883	211508	576	0.276	JANJGB000000000
CP053840	Arcobacter venerupis	1	3209085	3209085	3209085	0.2736	CP053840
PDKA00000000	Arcobacter vitoriensis	76	2547403	713431	501	0.2717	PDKA00000000
PDKB00000000	Arcobacter vitoriensis	52	2422334	193906	532	0.2703	PDKB00000000
