# Supplementary material for: Genomic diversity and taxonomic marker for Arcobacter species
Source: Front Microbiol. 2023 Oct 10;14:1278268. doi: 10.3389/fmicb.2023.1278268 (PMC10594997; doi:10.3389/fmicb.2023.1278268)
Supplement: Supplementary file 2 [file Table_2.XLSX]

## Sheet: Sheet1
	Table S2-Sheet1 16S rRNA gene (lower diagonal) and 23S rRNA gene (upper diagonal) sequence similarity of 34 type strains of Arcobacter species.
	A.acticola_CP042652	A.anaerophilus_CP041070	A.antarcticus_RCWF00000000	A.aquimarinus_CP030944	A.arenosus_VANU00000000	A.bivalviorum_CP031217	A.butzleri_CP000361	A.caeni_MUXE00000000	A.cibarius_CP054051	A.cloacae_CP053834	A.cryaerophilus_CP032824	A.defluvii_CP053835	A.ebronensis_CP053836	A.ellisii_CP032097	A.faecis_CP053838	A.halophilus_CP031218	A.lacus_MUXF00000000	A.lanthieri_CP053839	A.lekithochrous_CP054052	A.marinus_CP032101	A.molluscorum_CP032098	A.mytili_CP031220	A.nitrofigilis_CP001999	A.pacificus_CP035928	A.parvus_CP019070	A.porcinus_CP036246	A.roscoffensis_CP100595	A.skirrowii_CP032099	A.suis_CP032100	A.thereius_CP035926	A.trophiarum_CP031367	A.vandammei_JADKPZ000000000	A.venerupis_CP053840	A.vitoriensis_PDKB00000000
A.acticola_CP042652		0.9045	0.9254	0.9627	0.9081	0.9349	0.9593	0.9691	0.94	0.9664	0.94	0.9641	0.9039	0.961	0.9447	0.918	0.9566	0.9424	0.9336	0.9165	0.9153	0.9254	0.9316	0.926	0.9383	0.938	0.9366	0.9417	0.9637	0.9369	0.9383	0.899	0.9668	0.9485
A.anaerophilus_CP041070	0.9577		0.9165	0.9144	0.951	0.9274	0.9158	0.9189	0.9076	0.9151	0.9117	0.9182	0.9604	0.9172	0.9065	0.9216	0.9154	0.9083	0.9213	0.9105	0.9178	0.9096	0.9183	0.9225	0.9182	0.9127	0.9209	0.911	0.9206	0.9141	0.9093	0.8707	0.9192	0.9093
A.antarcticus_RCWF00000000	0.9524	0.9366		0.9354	0.9099	0.9385	0.9316	0.9367	0.9165	0.9347	0.9226	0.936	0.9052	0.9347	0.9196	0.9351	0.9309	0.9182	0.9484	0.9359	0.9395	0.9292	0.9276	0.898	0.9728	0.9244	0.9498	0.9251	0.9374	0.925	0.925	0.8781	0.9405	0.9226
A.aquimarinus_CP030944	0.9683	0.9558	0.9426		0.9185	0.9464	0.9818	0.977	0.956	0.9942	0.9567	0.9832	0.9155	0.9814	0.9605	0.9302	0.9797	0.9615	0.9447	0.9294	0.9285	0.934	0.9416	0.9136	0.9436	0.9543	0.9457	0.9563	0.9814	0.9525	0.9532	0.9158	0.9814	0.9708
A.arenosus_VANU00000000	0.9465	0.9551	0.9281	0.9644		0.9444	0.9188	0.9239	0.9096	0.9202	0.9112	0.9232	0.9552	0.9243	0.9085	0.9195	0.9181	0.9126	0.9222	0.9074	0.9106	0.9113	0.91	0.9331	0.9216	0.9109	0.9267	0.9102	0.9239	0.912	0.9085	0.8713	0.9236	0.9102
A.bivalviorum_CP031217	0.934	0.9459	0.9234	0.9531	0.9663		0.9415	0.9501	0.934	0.9457	0.9346	0.9494	0.9278	0.9494	0.9315	0.9478	0.9408	0.936	0.9495	0.9352	0.9402	0.944	0.9381	0.9183	0.9474	0.9357	0.9539	0.935	0.948	0.9353	0.9343	0.8959	0.947	0.9323
A.butzleri_CP000361	0.9544	0.9386	0.9353	0.9518	0.9353	0.9162		0.9704	0.9625	0.977	0.9622	0.9825	0.9168	0.9852	0.9704	0.9316	0.9973	0.9687	0.9426	0.9314	0.9281	0.9381	0.9399	0.9122	0.9405	0.9625	0.9419	0.9653	0.9766	0.9608	0.9601	0.921	0.9773	0.9794
A.caeni_MUXE00000000	0.9822	0.9551	0.9558	0.9683	0.9485	0.932	0.9485		0.9549	0.9807	0.9611	0.9818	0.9172	0.9787	0.957	0.9316	0.969	0.9584	0.9484	0.93	0.9264	0.9374	0.9481	0.9159	0.9484	0.9505	0.9464	0.9543	0.9904	0.9494	0.9508	0.9134	0.9876	0.9608
A.cibarius_CP054051	0.9525	0.9353	0.93	0.9525	0.9327	0.9176	0.9762	0.9479		0.9577	0.979	0.9556	0.9155	0.9573	0.9835	0.9206	0.9642	0.9673	0.9288	0.9136	0.9182	0.9247	0.933	0.9078	0.9237	0.9745	0.9323	0.9787	0.9556	0.9766	0.9718	0.9468	0.9539	0.9649
A.cloacae_CP053834	0.9677	0.9518	0.9413	0.9888	0.9637	0.9459	0.9512	0.9677	0.9505		0.957	0.9794	0.9155	0.9777	0.9598	0.9275	0.9749	0.9615	0.9426	0.9253	0.9258	0.9329	0.943	0.9143	0.945	0.9539	0.9443	0.956	0.979	0.9529	0.9529	0.9154	0.9783	0.966
A.cryaerophilus_CP032824	0.9505	0.9314	0.9274	0.9486	0.9307	0.9143	0.9743	0.9512	0.9861	0.9466		0.956	0.9114	0.9587	0.9732	0.9213	0.9618	0.9639	0.935	0.9191	0.9209	0.925	0.9368	0.9024	0.9299	0.9773	0.9312	0.9835	0.9611	0.9797	0.9797	0.9349	0.9608	0.9649
A.defluvii_CP053835	0.969	0.9558	0.9446	0.9941	0.9624	0.9498	0.9505	0.9703	0.9505	0.9921	0.9466		0.9206	0.9938	0.9591	0.9343	0.9811	0.9622	0.9467	0.9328	0.9302	0.9391	0.945	0.9166	0.9436	0.9525	0.9477	0.9553	0.9842	0.9522	0.9529	0.9161	0.9835	0.969
A.ebronensis_CP053836	0.9479	0.9657	0.9287	0.9591	0.9624	0.967	0.9307	0.9432	0.9288	0.9584	0.9228	0.9597		0.9192	0.9134	0.9155	0.9186	0.9128	0.9186	0.9078	0.911	0.9083	0.9094	0.9277	0.9155	0.911	0.9172	0.9138	0.9192	0.911	0.9066	0.8766	0.9172	0.909
A.ellisii_CP032097	0.969	0.9531	0.9413	0.9888	0.9624	0.9472	0.9538	0.9677	0.9519	0.996	0.9479	0.9921	0.9584		0.9622	0.9368	0.9838	0.9653	0.946	0.9342	0.9316	0.9429	0.9426	0.9169	0.9436	0.9549	0.9453	0.9594	0.9859	0.9546	0.9553	0.919	0.9859	0.9715
A.faecis_CP053838	0.9492	0.936	0.9307	0.9472	0.9307	0.9169	0.9802	0.9459	0.9809	0.9439	0.9789	0.9466	0.9274	0.9439		0.9213	0.9721	0.9742	0.9295	0.9174	0.9223	0.9267	0.9347	0.9054	0.9288	0.9732	0.9374	0.979	0.9591	0.9694	0.9739	0.9445	0.9587	0.9721
A.halophilus_CP031218	0.9459	0.9452	0.9307	0.9439	0.9386	0.9353	0.932	0.9393	0.9281	0.9432	0.9261	0.9459	0.9373	0.9459	0.9294		0.9316	0.9192	0.9412	0.963	0.9691	0.9495	0.9317	0.9112	0.9361	0.9244	0.9443	0.9247	0.935	0.9244	0.9237	0.8824	0.9368	0.922
A.lacus_MUXF00000000	0.9551	0.9392	0.9359	0.9518	0.936	0.9168	0.9993	0.9491	0.9762	0.9512	0.9749	0.9512	0.9314	0.9538	0.9809	0.9327		0.9701	0.9412	0.93	0.9285	0.9384	0.9389	0.9122	0.9398	0.9615	0.9398	0.9663	0.9756	0.9598	0.9591	0.9227	0.9752	0.9787
A.lanthieri_CP053839	0.9485	0.938	0.934	0.9492	0.9334	0.9195	0.9802	0.9452	0.9815	0.9472	0.9769	0.9499	0.9314	0.9459	0.9908	0.9321	0.9809		0.9337	0.9187	0.9206	0.9288	0.9382	0.9061	0.9299	0.9611	0.9374	0.968	0.9615	0.9611	0.9608	0.929	0.9587	0.9849
A.lekithochrous_CP054052	0.9465	0.9379	0.9584	0.9439	0.9426	0.9294	0.9366	0.9465	0.9254	0.9432	0.9215	0.9419	0.9281	0.9446	0.9281	0.9287	0.9366	0.93		0.9369	0.935	0.9309	0.9395	0.9153	0.9598	0.936	0.966	0.9354	0.9501	0.935	0.9333	0.8923	0.9508	0.9343
A.marinus_CP032101	0.9564	0.9584	0.9379	0.9479	0.9439	0.9314	0.934	0.9538	0.93	0.9498	0.9267	0.9512	0.9426	0.9459	0.934	0.963	0.9346	0.9347	0.9307		0.9589	0.9462	0.9304	0.902	0.9304	0.9215	0.9352	0.9218	0.9355	0.9215	0.9232	0.8764	0.9335	0.9239
A.molluscorum_CP032098	0.9584	0.9511	0.9399	0.9472	0.9406	0.9307	0.928	0.9531	0.9294	0.9465	0.9261	0.9492	0.9366	0.9479	0.9241	0.9578	0.9287	0.9261	0.9307	0.9769		0.9488	0.9282	0.9051	0.9364	0.9237	0.9399	0.9247	0.9326	0.9223	0.9268	0.8807	0.9323	0.9213
A.mytili_CP031220	0.9379	0.9359	0.9307	0.9413	0.9413	0.9294	0.9406	0.9353	0.936	0.9432	0.934	0.9393	0.9366	0.9419	0.9386	0.9479	0.9412	0.9413	0.9307	0.9465	0.9491		0.9296	0.9088	0.9292	0.9226	0.9326	0.9281	0.9415	0.9212	0.9216	0.8863	0.9401	0.9312
A.nitrofigilis_CP001999	0.9584	0.9465	0.9359	0.9578	0.9512	0.9353	0.9439	0.9591	0.9419	0.9571	0.9399	0.9584	0.9386	0.9584	0.9413	0.9446	0.9445	0.9419	0.9518	0.9478	0.9458	0.9412		0.8934	0.932	0.9354	0.9334	0.9378	0.944	0.9365	0.9344	0.8954	0.9406	0.934
A.pacificus_CP035928	0.9617	0.9478	0.9412	0.9505	0.9452	0.93	0.9439	0.9591	0.9426	0.9525	0.9393	0.9498	0.9399	0.9538	0.9373	0.9551	0.9445	0.9419	0.9439	0.9551	0.961	0.9472	0.9571		0.9048	0.9071	0.9213	0.9021	0.919	0.9071	0.9004	0.8672	0.9162	0.9074
A.parvus_CP019070	0.9505	0.9392	0.9855	0.9419	0.9314	0.9261	0.9333	0.9524	0.9261	0.9413	0.9254	0.9426	0.9333	0.9426	0.9281	0.93	0.934	0.93	0.9604	0.9346	0.9366	0.9287	0.934	0.9425		0.9305	0.9591	0.9313	0.9464	0.9312	0.9302	0.8873	0.9477	0.9309
A.porcinus_CP036246	0.9439	0.932	0.9274	0.9472	0.9354	0.9189	0.9657	0.9479	0.9756	0.9479	0.9822	0.9479	0.9274	0.9466	0.9716	0.9255	0.9663	0.9749	0.9241	0.932	0.9274	0.9327	0.9393	0.9419	0.9241		0.9371	0.9838	0.9518	0.9942	0.9852	0.9329	0.9512	0.9639
A.roscoffensis_CP100595	0.9551	0.9432	0.9505	0.9452	0.9479	0.9353	0.9373	0.9564	0.936	0.9459	0.9314	0.9446	0.9294	0.9472	0.9307	0.9439	0.9379	0.9353	0.961	0.9386	0.9425	0.934	0.9571	0.963	0.9472	0.9353		0.935	0.9481	0.9354	0.9343	0.898	0.9505	0.9361
A.skirrowii_CP032099	0.9465	0.9326	0.9267	0.9492	0.9314	0.9162	0.9703	0.9472	0.9828	0.9485	0.9855	0.9472	0.9274	0.9472	0.9769	0.9267	0.9703	0.9795	0.9214	0.9313	0.9287	0.9326	0.9419	0.9399	0.9221	0.9815	0.9326		0.9549	0.9807	0.9835	0.9359	0.9543	0.9673
A.suis_CP032100	0.969	0.9512	0.9479	0.9861	0.9584	0.9446	0.9459	0.9769	0.9459	0.9881	0.9459	0.9894	0.9564	0.9881	0.942	0.9432	0.9459	0.9433	0.9393	0.9485	0.9465	0.9366	0.9531	0.9498	0.9452	0.9439	0.9406	0.9426		0.9515	0.9522	0.9154	0.9935	0.9673
A.thereius_CP035926	0.9393	0.9274	0.9248	0.9453	0.9307	0.9182	0.9617	0.9439	0.9729	0.9459	0.9769	0.9446	0.9274	0.9446	0.9696	0.9228	0.9617	0.9736	0.9221	0.93	0.9254	0.934	0.9353	0.9373	0.9208	0.9901	0.932	0.9775	0.942		0.9814	0.9352	0.9494	0.9639
A.trophiarum_CP031367	0.9492	0.932	0.9267	0.9505	0.9307	0.9182	0.9703	0.9498	0.9789	0.9486	0.9861	0.9499	0.9288	0.9486	0.9729	0.9294	0.971	0.9756	0.9221	0.9314	0.93	0.934	0.9413	0.9406	0.9248	0.9842	0.9366	0.9875	0.9446	0.9822		0.9303	0.9508	0.9636
A.vandammei_JADKPZ000000000	0.9478	0.9333	0.93	0.9465	0.9314	0.9188	0.9828	0.9452	0.9782	0.9459	0.9789	0.9452	0.9274	0.9472	0.9809	0.9261	0.9822	0.9828	0.9287	0.928	0.924	0.9379	0.9386	0.9399	0.9293	0.9703	0.9333	0.9716	0.9446	0.9703	0.9716		0.9134	0.9247
A.venerupis_CP053840	0.9842	0.9558	0.9544	0.9683	0.9512	0.9347	0.9505	0.9947	0.9505	0.9716	0.9505	0.9716	0.9439	0.9716	0.9439	0.9399	0.9511	0.9446	0.9452	0.9531	0.9558	0.9373	0.9617	0.961	0.9518	0.9459	0.9577	0.9472	0.9782	0.9419	0.9492	0.9472		0.9656
A.vitoriensis_PDKB00000000	0.9459	0.9393	0.9314	0.9472	0.9314	0.9149	0.9776	0.9439	0.9776	0.9439	0.9723	0.9479	0.9288	0.9439	0.9861	0.9307	0.9782	0.9921	0.932	0.9347	0.9248	0.9386	0.9439	0.9419	0.9281	0.969	0.9353	0.9716	0.9413	0.9683	0.9729	0.9782	0.9432

## Sheet: Sheet2
	Table S2-Sheet2 16S rRNA gene (lower diagonal) and 23S rRNA gene (upper diagonal) sequence similarity of 281 Arcobacter genomes.
	A.acticola_CP042652	A.anaerophilus_CP041070	A.anaerophilus_PDKO00000000	A.antarcticus_RCWF00000000	A.aquimarinus_CP030944	A.aquimarinus_NXIJ00000000	A.arenosus_VANU00000000	A.bivalviorum_CP031217	A.bivalviorum_PDKL00000000	A.bivalviorum_PDKM00000000	A.butzleri_Ab_1426_2003	A.butzleri_Ab_1711	A.butzleri_Ab_2211	A.butzleri_Ab_2811	A.butzleri_Ab_3711	A.butzleri_Ab_4211	A.butzleri_Ab_4511	A.butzleri_Ab_A103	A.butzleri_Ab_A111	A.butzleri_Ab_CR424	A.butzleri_Ab_CR502	A.butzleri_Ab_CR604	A.butzleri_Ab_CR641	A.butzleri_Ab_CR891	A.butzleri_Ab_CR892	A.butzleri_Ab_CR1132	A.butzleri_Ab_CR1143	A.butzleri_Ab_DQ20dA1	A.butzleri_Ab_DQ31A1	A.butzleri_Ab_DQ40A1	A.butzleri_Ab_DQ64A1	A.butzleri_AEPT00000000	A.butzleri_AFNL00000000	A.butzleri_AP012047	A.butzleri_BMQR00000000	A.butzleri_CP000361	A.butzleri_CP041386	A.butzleri_DNRA7	A.butzleri_JABWGM000000000	A.butzleri_JAIQ00000000	A.butzleri_JAIR00000000	A.butzleri_JAIT00000000	A.butzleri_JAIU00000000	A.butzleri_JAIV00000000	A.butzleri_JAIX00000000	A.butzleri_LT906455	A.butzleri_QVQX00000000	A.butzleri_QXMK00000000	A.butzleri_QXNB00000000
A.acticola_CP042652		0.9048	0.9048	0.9248	0.9627	0.9627	0.9085	0.9352	0.9359	0.9352	0.9593	0.9597	0.9593	0.9593	0.959	0.9593	0.9593	0.9593	0.9593	0.9593	0.9593	0.9593	0.9593	0.9593	0.9597	0.9597	0.9593	0.9593	0.9593	0.9597	0.9597	0.9593	0.9597	0.9593	0.9593	0.9593	0.9593	0.958	0.9597	0.9597	0.9593	0.9597	0.9593	0.9597	0.9593	0.9593	0.9586	0.9593	0.9593
A.anaerophilus_CP041070	0.9577		1	0.9148	0.9148	0.9148	0.95	0.9264	0.9264	0.9264	0.9161	0.9158	0.9161	0.9161	0.9158	0.9161	0.9161	0.9161	0.9161	0.9161	0.9161	0.9161	0.9161	0.9161	0.9165	0.9158	0.9161	0.9161	0.9161	0.9158	0.9158	0.9161	0.9158	0.9161	0.9161	0.9161	0.9161	0.9161	0.9158	0.9158	0.9161	0.9158	0.9161	0.9158	0.9161	0.9161	0.9148	0.9161	0.9161
A.anaerophilus_PDKO00000000	0.9577	1		0.9148	0.9148	0.9148	0.95	0.9264	0.9264	0.9264	0.9161	0.9158	0.9161	0.9161	0.9158	0.9161	0.9161	0.9161	0.9161	0.9161	0.9161	0.9161	0.9161	0.9161	0.9165	0.9158	0.9161	0.9161	0.9161	0.9158	0.9158	0.9161	0.9158	0.9161	0.9161	0.9161	0.9161	0.9161	0.9158	0.9158	0.9161	0.9158	0.9161	0.9158	0.9161	0.9161	0.9148	0.9161	0.9161
A.antarcticus_RCWF00000000	0.9524	0.9366	0.9366		0.9347	0.9347	0.9099	0.9381	0.9374	0.9381	0.9309	0.9313	0.9309	0.9309	0.9306	0.9309	0.9309	0.9309	0.9309	0.9309	0.9309	0.9309	0.9309	0.9309	0.9306	0.9313	0.9309	0.9309	0.9309	0.9313	0.9313	0.9309	0.9313	0.9309	0.9309	0.9309	0.9309	0.9309	0.9313	0.9313	0.9309	0.9313	0.9309	0.9313	0.9309	0.9309	0.9302	0.9309	0.9309
A.aquimarinus_CP030944	0.9683	0.9558	0.9558	0.9426		1	0.9188	0.9467	0.9474	0.9467	0.9818	0.9821	0.9818	0.9818	0.9814	0.9818	0.9818	0.9818	0.9818	0.9818	0.9818	0.9818	0.9818	0.9818	0.9814	0.9821	0.9818	0.9818	0.9818	0.9821	0.9821	0.9818	0.9821	0.9818	0.9818	0.9818	0.9818	0.9804	0.9821	0.9821	0.9818	0.9821	0.9818	0.9821	0.9818	0.9818	0.9811	0.9818	0.9818
A.aquimarinus_NXIJ00000000	0.9683	0.9558	0.9558	0.9426	1		0.9188	0.9467	0.9474	0.9467	0.9818	0.9821	0.9818	0.9818	0.9814	0.9818	0.9818	0.9818	0.9818	0.9818	0.9818	0.9818	0.9818	0.9818	0.9814	0.9821	0.9818	0.9818	0.9818	0.9821	0.9821	0.9818	0.9821	0.9818	0.9818	0.9818	0.9818	0.9804	0.9821	0.9821	0.9818	0.9821	0.9818	0.9821	0.9818	0.9818	0.9811	0.9818	0.9818
A.arenosus_VANU00000000	0.9465	0.9551	0.9551	0.9281	0.9644	0.9644		0.9444	0.9451	0.9444	0.9192	0.9188	0.9192	0.9192	0.9188	0.9192	0.9192	0.9192	0.9192	0.9192	0.9192	0.9192	0.9192	0.9192	0.9188	0.9188	0.9192	0.9192	0.9192	0.9188	0.9188	0.9192	0.9188	0.9192	0.9192	0.9192	0.9192	0.9192	0.9188	0.9188	0.9192	0.9188	0.9192	0.9188	0.9192	0.9192	0.9178	0.9192	0.9192
A.bivalviorum_CP031217	0.934	0.9459	0.9459	0.9234	0.9531	0.9531	0.9663		0.9993	1	0.9419	0.9422	0.9419	0.9419	0.9415	0.9419	0.9419	0.9419	0.9419	0.9419	0.9419	0.9419	0.9419	0.9419	0.9415	0.9422	0.9419	0.9419	0.9419	0.9422	0.9422	0.9419	0.9422	0.9419	0.9419	0.9419	0.9419	0.9419	0.9422	0.9422	0.9419	0.9422	0.9419	0.9422	0.9419	0.9419	0.9412	0.9419	0.9419
A.bivalviorum_PDKL00000000	0.9327	0.9432	0.9432	0.9241	0.9545	0.9545	0.9663	0.996		0.9993	0.9426	0.9429	0.9426	0.9426	0.9422	0.9426	0.9426	0.9426	0.9426	0.9426	0.9426	0.9426	0.9426	0.9426	0.9422	0.9429	0.9426	0.9426	0.9426	0.9429	0.9429	0.9426	0.9429	0.9426	0.9426	0.9426	0.9426	0.9426	0.9429	0.9429	0.9426	0.9429	0.9426	0.9429	0.9426	0.9426	0.9419	0.9426	0.9426
A.bivalviorum_PDKM00000000	0.934	0.9459	0.9459	0.9234	0.9531	0.9531	0.9663	1	0.996		0.9419	0.9422	0.9419	0.9419	0.9415	0.9419	0.9419	0.9419	0.9419	0.9419	0.9419	0.9419	0.9419	0.9419	0.9415	0.9422	0.9419	0.9419	0.9419	0.9422	0.9422	0.9419	0.9422	0.9419	0.9419	0.9419	0.9419	0.9419	0.9422	0.9422	0.9419	0.9422	0.9419	0.9422	0.9419	0.9419	0.9412	0.9419	0.9419
A.butzleri_Ab_1426_2003	0.9544	0.9386	0.9386	0.9353	0.9518	0.9518	0.9353	0.9162	0.9195	0.9162		0.9997	1	1	0.9997	1	1	1	1	1	1	1	1	1	0.9997	0.9997	1	1	1	0.9997	0.9997	1	0.9997	1	1	1	1	0.9986	0.9997	0.9997	1	0.9997	1	0.9997	1	1	0.9986	1	1
A.butzleri_Ab_1711	0.9544	0.9386	0.9386	0.9353	0.9518	0.9518	0.9353	0.9162	0.9195	0.9162	1		0.9997	0.9997	0.9993	0.9997	0.9997	0.9997	0.9997	0.9997	0.9997	0.9997	0.9997	0.9997	0.9993	1	0.9997	0.9997	0.9997	1	1	0.9997	1	0.9997	0.9997	0.9997	0.9997	0.9983	1	1	0.9997	1	0.9997	1	0.9997	0.9997	0.999	0.9997	0.9997
A.butzleri_Ab_2211	0.9544	0.9386	0.9386	0.9353	0.9525	0.9525	0.9353	0.9162	0.9195	0.9162	0.9993	0.9993		1	0.9997	1	1	1	1	1	1	1	1	1	0.9997	0.9997	1	1	1	0.9997	0.9997	1	0.9997	1	1	1	1	0.9986	0.9997	0.9997	1	0.9997	1	0.9997	1	1	0.9986	1	1
A.butzleri_Ab_2811	0.9544	0.9386	0.9386	0.9353	0.9518	0.9518	0.9353	0.9162	0.9195	0.9162	1	1	0.9993		0.9997	1	1	1	1	1	1	1	1	1	0.9997	0.9997	1	1	1	0.9997	0.9997	1	0.9997	1	1	1	1	0.9986	0.9997	0.9997	1	0.9997	1	0.9997	1	1	0.9986	1	1
A.butzleri_Ab_3711	0.9544	0.9386	0.9386	0.9353	0.9518	0.9518	0.9353	0.9162	0.9195	0.9162	1	1	0.9993	1		0.9997	0.9997	0.9997	0.9997	0.9997	0.9997	0.9997	0.9997	0.9997	0.9993	0.9993	0.9997	0.9997	0.9997	0.9993	0.9993	0.9997	0.9993	0.9997	0.9997	0.9997	0.9997	0.9983	0.9993	0.9993	0.9997	0.9993	0.9997	0.9993	0.9997	0.9997	0.9983	0.9997	0.9997
A.butzleri_Ab_4211	0.9544	0.9386	0.9386	0.9353	0.9518	0.9518	0.9353	0.9162	0.9195	0.9162	1	1	0.9993	1	1		1	1	1	1	1	1	1	1	0.9997	0.9997	1	1	1	0.9997	0.9997	1	0.9997	1	1	1	1	0.9986	0.9997	0.9997	1	0.9997	1	0.9997	1	1	0.9986	1	1
A.butzleri_Ab_4511	0.9544	0.9386	0.9386	0.9353	0.9518	0.9518	0.9353	0.9162	0.9195	0.9162	1	1	0.9993	1	1	1		1	1	1	1	1	1	1	0.9997	0.9997	1	1	1	0.9997	0.9997	1	0.9997	1	1	1	1	0.9986	0.9997	0.9997	1	0.9997	1	0.9997	1	1	0.9986	1	1
A.butzleri_Ab_A103	0.9544	0.9386	0.9386	0.9353	0.9518	0.9518	0.9353	0.9162	0.9195	0.9162	1	1	0.9993	1	1	1	1		1	1	1	1	1	1	0.9997	0.9997	1	1	1	0.9997	0.9997	1	0.9997	1	1	1	1	0.9986	0.9997	0.9997	1	0.9997	1	0.9997	1	1	0.9986	1	1
A.butzleri_Ab_A111	0.9544	0.9386	0.9386	0.9353	0.9518	0.9518	0.9353	0.9162	0.9195	0.9162	1	1	0.9993	1	1	1	1	1		1	1	1	1	1	0.9997	0.9997	1	1	1	0.9997	0.9997	1	0.9997	1	1	1	1	0.9986	0.9997	0.9997	1	0.9997	1	0.9997	1	1	0.9986	1	1
A.butzleri_Ab_CR424	0.9544	0.9386	0.9386	0.9353	0.9518	0.9518	0.9353	0.9162	0.9195	0.9162	1	1	0.9993	1	1	1	1	1	1		1	1	1	1	0.9997	0.9997	1	1	1	0.9997	0.9997	1	0.9997	1	1	1	1	0.9986	0.9997	0.9997	1	0.9997	1	0.9997	1	1	0.9986	1	1
A.butzleri_Ab_CR502	0.9544	0.9386	0.9386	0.9353	0.9518	0.9518	0.9353	0.9162	0.9195	0.9162	1	1	0.9993	1	1	1	1	1	1	1		1	1	1	0.9997	0.9997	1	1	1	0.9997	0.9997	1	0.9997	1	1	1	1	0.9986	0.9997	0.9997	1	0.9997	1	0.9997	1	1	0.9986	1	1
A.butzleri_Ab_CR604	0.9544	0.9386	0.9386	0.9353	0.9518	0.9518	0.9353	0.9162	0.9195	0.9162	1	1	0.9993	1	1	1	1	1	1	1	1		1	1	0.9997	0.9997	1	1	1	0.9997	0.9997	1	0.9997	1	1	1	1	0.9986	0.9997	0.9997	1	0.9997	1	0.9997	1	1	0.9986	1	1
A.butzleri_Ab_CR641	0.9544	0.9386	0.9386	0.9353	0.9518	0.9518	0.9353	0.9162	0.9195	0.9162	1	1	0.9993	1	1	1	1	1	1	1	1	1		1	0.9997	0.9997	1	1	1	0.9997	0.9997	1	0.9997	1	1	1	1	0.9986	0.9997	0.9997	1	0.9997	1	0.9997	1	1	0.9986	1	1
A.butzleri_Ab_CR891	0.9544	0.9386	0.9386	0.9353	0.9518	0.9518	0.9353	0.9162	0.9195	0.9162	1	1	0.9993	1	1	1	1	1	1	1	1	1	1		0.9997	0.9997	1	1	1	0.9997	0.9997	1	0.9997	1	1	1	1	0.9986	0.9997	0.9997	1	0.9997	1	0.9997	1	1	0.9986	1	1
A.butzleri_Ab_CR892	0.9544	0.9386	0.9386	0.9353	0.9518	0.9518	0.9353	0.9162	0.9195	0.9162	1	1	0.9993	1	1	1	1	1	1	1	1	1	1	1		0.9993	0.9997	0.9997	0.9997	0.9993	0.9993	0.9997	0.9993	0.9997	0.9997	0.9997	0.9997	0.9983	0.9993	0.9993	0.9997	0.9993	0.9997	0.9993	0.9997	0.9997	0.9983	0.9997	0.9997
A.butzleri_Ab_CR1132	0.9544	0.9386	0.9386	0.9353	0.9518	0.9518	0.9353	0.9162	0.9195	0.9162	1	1	0.9993	1	1	1	1	1	1	1	1	1	1	1	1		0.9997	0.9997	0.9997	1	1	0.9997	1	0.9997	0.9997	0.9997	0.9997	0.9983	1	1	0.9997	1	0.9997	1	0.9997	0.9997	0.999	0.9997	0.9997
A.butzleri_Ab_CR1143	0.9544	0.9386	0.9386	0.9353	0.9518	0.9518	0.9353	0.9162	0.9195	0.9162	1	1	0.9993	1	1	1	1	1	1	1	1	1	1	1	1	1		1	1	0.9997	0.9997	1	0.9997	1	1	1	1	0.9986	0.9997	0.9997	1	0.9997	1	0.9997	1	1	0.9986	1	1
A.butzleri_Ab_DQ20dA1	0.9551	0.9392	0.9392	0.9359	0.9518	0.9518	0.936	0.9168	0.9201	0.9168	0.9993	0.9993	0.9993	0.9993	0.9993	0.9993	0.9993	0.9993	0.9993	0.9993	0.9993	0.9993	0.9993	0.9993	0.9993	0.9993	0.9993		1	0.9997	0.9997	1	0.9997	1	1	1	1	0.9986	0.9997	0.9997	1	0.9997	1	0.9997	1	1	0.9986	1	1
A.butzleri_Ab_DQ31A1	0.9544	0.9386	0.9386	0.9353	0.9518	0.9518	0.9353	0.9162	0.9195	0.9162	1	1	0.9993	1	1	1	1	1	1	1	1	1	1	1	1	1	1	0.9993		0.9997	0.9997	1	0.9997	1	1	1	1	0.9986	0.9997	0.9997	1	0.9997	1	0.9997	1	1	0.9986	1	1
A.butzleri_Ab_DQ40A1	0.9544	0.9386	0.9386	0.9353	0.9518	0.9518	0.9353	0.9162	0.9195	0.9162	1	1	0.9993	1	1	1	1	1	1	1	1	1	1	1	1	1	1	0.9993	1		1	0.9997	1	0.9997	0.9997	0.9997	0.9997	0.9983	1	1	0.9997	1	0.9997	1	0.9997	0.9997	0.999	0.9997	0.9997
A.butzleri_Ab_DQ64A1	0.9544	0.9386	0.9386	0.9353	0.9525	0.9525	0.9353	0.9162	0.9195	0.9162	0.9993	0.9993	1	0.9993	0.9993	0.9993	0.9993	0.9993	0.9993	0.9993	0.9993	0.9993	0.9993	0.9993	0.9993	0.9993	0.9993	0.9993	0.9993	0.9993		0.9997	1	0.9997	0.9997	0.9997	0.9997	0.9983	1	1	0.9997	1	0.9997	1	0.9997	0.9997	0.999	0.9997	0.9997
A.butzleri_AEPT00000000	0.9544	0.9386	0.9386	0.9353	0.9518	0.9518	0.9353	0.9162	0.9195	0.9162	1	1	0.9993	1	1	1	1	1	1	1	1	1	1	1	1	1	1	0.9993	1	1	0.9993		0.9997	1	1	1	1	0.9986	0.9997	0.9997	1	0.9997	1	0.9997	1	1	0.9986	1	1
A.butzleri_AFNL00000000	0.9544	0.9386	0.9386	0.9353	0.9518	0.9518	0.9353	0.9162	0.9195	0.9162	1	1	0.9993	1	1	1	1	1	1	1	1	1	1	1	1	1	1	0.9993	1	1	0.9993	1		0.9997	0.9997	0.9997	0.9997	0.9983	1	1	0.9997	1	0.9997	1	0.9997	0.9997	0.999	0.9997	0.9997
A.butzleri_AP012047	0.9544	0.9386	0.9386	0.9353	0.9518	0.9518	0.9353	0.9162	0.9195	0.9162	1	1	0.9993	1	1	1	1	1	1	1	1	1	1	1	1	1	1	0.9993	1	1	0.9993	1	1		1	1	1	0.9986	0.9997	0.9997	1	0.9997	1	0.9997	1	1	0.9986	1	1
A.butzleri_BMQR00000000	0.9544	0.9386	0.9386	0.9353	0.9518	0.9518	0.9353	0.9162	0.9195	0.9162	1	1	0.9993	1	1	1	1	1	1	1	1	1	1	1	1	1	1	0.9993	1	1	0.9993	1	1	1		1	1	0.9986	0.9997	0.9997	1	0.9997	1	0.9997	1	1	0.9986	1	1
A.butzleri_CP000361	0.9544	0.9386	0.9386	0.9353	0.9518	0.9518	0.9353	0.9162	0.9195	0.9162	1	1	0.9993	1	1	1	1	1	1	1	1	1	1	1	1	1	1	0.9993	1	1	0.9993	1	1	1	1		1	0.9986	0.9997	0.9997	1	0.9997	1	0.9997	1	1	0.9986	1	1
A.butzleri_CP041386	0.9544	0.9386	0.9386	0.9353	0.9518	0.9518	0.9353	0.9162	0.9195	0.9162	1	1	0.9993	1	1	1	1	1	1	1	1	1	1	1	1	1	1	0.9993	1	1	0.9993	1	1	1	1	1		0.9986	0.9997	0.9997	1	0.9997	1	0.9997	1	1	0.9986	1	1
A.butzleri_DNRA7	0.9551	0.9392	0.9392	0.9359	0.9518	0.9518	0.936	0.9168	0.9201	0.9168	0.9993	0.9993	0.9993	0.9993	0.9993	0.9993	0.9993	0.9993	0.9993	0.9993	0.9993	0.9993	0.9993	0.9993	0.9993	0.9993	0.9993	1	0.9993	0.9993	0.9993	0.9993	0.9993	0.9993	0.9993	0.9993	0.9993		0.9983	0.9983	0.9986	0.9983	0.9986	0.9983	0.9986	0.9986	0.9973	0.9986	0.9986
A.butzleri_JABWGM000000000	0.9544	0.9386	0.9386	0.9353	0.9518	0.9518	0.9353	0.9162	0.9195	0.9162	1	1	0.9993	1	1	1	1	1	1	1	1	1	1	1	1	1	1	0.9993	1	1	0.9993	1	1	1	1	1	1	0.9993		1	0.9997	1	0.9997	1	0.9997	0.9997	0.999	0.9997	0.9997
A.butzleri_JAIQ00000000	0.9544	0.9386	0.9386	0.9353	0.9518	0.9518	0.9353	0.9162	0.9195	0.9162	1	1	0.9993	1	1	1	1	1	1	1	1	1	1	1	1	1	1	0.9993	1	1	0.9993	1	1	1	1	1	1	0.9993	1		0.9997	1	0.9997	1	0.9997	0.9997	0.999	0.9997	0.9997
A.butzleri_JAIR00000000	0.9551	0.9392	0.9392	0.9359	0.9518	0.9518	0.936	0.9168	0.9201	0.9168	0.9993	0.9993	0.9993	0.9993	0.9993	0.9993	0.9993	0.9993	0.9993	0.9993	0.9993	0.9993	0.9993	0.9993	0.9993	0.9993	0.9993	1	0.9993	0.9993	0.9993	0.9993	0.9993	0.9993	0.9993	0.9993	0.9993	1	0.9993	0.9993		0.9997	1	0.9997	1	1	0.9986	1	1
A.butzleri_JAIT00000000	0.9544	0.9386	0.9386	0.9353	0.9518	0.9518	0.9353	0.9162	0.9195	0.9162	1	1	0.9993	1	1	1	1	1	1	1	1	1	1	1	1	1	1	0.9993	1	1	0.9993	1	1	1	1	1	1	0.9993	1	1	0.9993		0.9997	1	0.9997	0.9997	0.999	0.9997	0.9997
A.butzleri_JAIU00000000	0.9544	0.9386	0.9386	0.9353	0.9518	0.9518	0.9353	0.9162	0.9195	0.9162	1	1	0.9993	1	1	1	1	1	1	1	1	1	1	1	1	1	1	0.9993	1	1	0.9993	1	1	1	1	1	1	0.9993	1	1	0.9993	1		0.9997	1	1	0.9986	1	1
A.butzleri_JAIV00000000	0.9544	0.9386	0.9386	0.9353	0.9518	0.9518	0.9353	0.9162	0.9195	0.9162	1	1	0.9993	1	1	1	1	1	1	1	1	1	1	1	1	1	1	0.9993	1	1	0.9993	1	1	1	1	1	1	0.9993	1	1	0.9993	1	1		0.9997	0.9997	0.999	0.9997	0.9997
A.butzleri_JAIX00000000	0.9551	0.9392	0.9392	0.9359	0.9518	0.9518	0.936	0.9168	0.9201	0.9168	0.9993	0.9993	0.9993	0.9993	0.9993	0.9993	0.9993	0.9993	0.9993	0.9993	0.9993	0.9993	0.9993	0.9993	0.9993	0.9993	0.9993	1	0.9993	0.9993	0.9993	0.9993	0.9993	0.9993	0.9993	0.9993	0.9993	1	0.9993	0.9993	1	0.9993	0.9993	0.9993		1	0.9986	1	1
A.butzleri_LT906455	0.9544	0.9386	0.9386	0.9353	0.9518	0.9518	0.9353	0.9162	0.9195	0.9162	1	1	0.9993	1	1	1	1	1	1	1	1	1	1	1	1	1	1	0.9993	1	1	0.9993	1	1	1	1	1	1	0.9993	1	1	0.9993	1	1	1	0.9993		0.9986	1	1
A.butzleri_QVQX00000000	0.9544	0.9386	0.9386	0.9353	0.9518	0.9518	0.9353	0.9162	0.9195	0.9162	1	1	0.9993	1	1	1	1	1	1	1	1	1	1	1	1	1	1	0.9993	1	1	0.9993	1	1	1	1	1	1	0.9993	1	1	0.9993	1	1	1	0.9993	1		0.9986	0.9986
A.butzleri_QXMK00000000	0.9544	0.9386	0.9386	0.9353	0.9518	0.9518	0.9353	0.9162	0.9195	0.9162	1	1	0.9993	1	1	1	1	1	1	1	1	1	1	1	1	1	1	0.9993	1	1	0.9993	1	1	1	1	1	1	0.9993	1	1	0.9993	1	1	1	0.9993	1	1		1
A.butzleri_QXNB00000000	0.9544	0.9386	0.9386	0.9353	0.9518	0.9518	0.9353	0.9162	0.9195	0.9162	1	1	0.9993	1	1	1	1	1	1	1	1	1	1	1	1	1	1	0.9993	1	1	0.9993	1	1	1	1	1	1	0.9993	1	1	0.9993	1	1	1	0.9993	1	1	1
A.butzleri_QYZU00000000	0.9551	0.9392	0.9392	0.9359	0.9518	0.9518	0.936	0.9168	0.9201	0.9168	0.9993	0.9993	0.9993	0.9993	0.9993	0.9993	0.9993	0.9993	0.9993	0.9993	0.9993	0.9993	0.9993	0.9993	0.9993	0.9993	0.9993	1	0.9993	0.9993	0.9993	0.9993	0.9993	0.9993	0.9993	0.9993	0.9993	1	0.9993	0.9993	1	0.9993	0.9993	0.9993	1	0.9993	0.9993	0.9993	0.9993
A.butzleri_QYZV00000000	0.9544	0.9386	0.9386	0.9353	0.9518	0.9518	0.9353	0.9162	0.9195	0.9162	1	1	0.9993	1	1	1	1	1	1	1	1	1	1	1	1	1	1	0.9993	1	1	0.9993	1	1	1	1	1	1	0.9993	1	1	0.9993	1	1	1	0.9993	1	1	1	1
A.butzleri_WCIX00000000	0.9544	0.9386	0.9386	0.9353	0.9518	0.9518	0.9353	0.9162	0.9195	0.9162	1	1	0.9993	1	1	1	1	1	1	1	1	1	1	1	1	1	1	0.9993	1	1	0.9993	1	1	1	1	1	1	0.9993	1	1	0.9993	1	1	1	0.9993	1	1	1	1
CNAB012	0.9544	0.9386	0.9386	0.9353	0.9518	0.9518	0.9353	0.9162	0.9195	0.9162	1	1	0.9993	1	1	1	1	1	1	1	1	1	1	1	1	1	1	0.9993	1	1	0.9993	1	1	1	1	1	1	0.9993	1	1	0.9993	1	1	1	0.9993	1	1	1	1
CNAB026	0.9544	0.9386	0.9386	0.9353	0.9518	0.9518	0.9353	0.9162	0.9195	0.9162	1	1	0.9993	1	1	1	1	1	1	1	1	1	1	1	1	1	1	0.9993	1	1	0.9993	1	1	1	1	1	1	0.9993	1	1	0.9993	1	1	1	0.9993	1	1	1	1
CNAB027	0.9544	0.9386	0.9386	0.9353	0.9518	0.9518	0.9353	0.9162	0.9195	0.9162	1	1	0.9993	1	1	1	1	1	1	1	1	1	1	1	1	1	1	0.9993	1	1	0.9993	1	1	1	1	1	1	0.9993	1	1	0.9993	1	1	1	0.9993	1	1	1	1
CNAB029	0.9544	0.9386	0.9386	0.9353	0.9518	0.9518	0.9353	0.9162	0.9195	0.9162	1	1	0.9993	1	1	1	1	1	1	1	1	1	1	1	1	1	1	0.9993	1	1	0.9993	1	1	1	1	1	1	0.9993	1	1	0.9993	1	1	1	0.9993	1	1	1	1
CNAB031	0.9544	0.9386	0.9386	0.9353	0.9518	0.9518	0.9353	0.9162	0.9195	0.9162	1	1	0.9993	1	1	1	1	1	1	1	1	1	1	1	1	1	1	0.9993	1	1	0.9993	1	1	1	1	1	1	0.9993	1	1	0.9993	1	1	1	0.9993	1	1	1	1
CNAB033	0.9544	0.9386	0.9386	0.9353	0.9518	0.9518	0.9353	0.9162	0.9195	0.9162	1	1	0.9993	1	1	1	1	1	1	1	1	1	1	1	1	1	1	0.9993	1	1	0.9993	1	1	1	1	1	1	0.9993	1	1	0.9993	1	1	1	0.9993	1	1	1	1
CNAB034	0.9544	0.9386	0.9386	0.9353	0.9518	0.9518	0.9353	0.9162	0.9195	0.9162	1	1	0.9993	1	1	1	1	1	1	1	1	1	1	1	1	1	1	0.9993	1	1	0.9993	1	1	1	1	1	1	0.9993	1	1	0.9993	1	1	1	0.9993	1	1	1	1
CNAB036	0.9544	0.9386	0.9386	0.9353	0.9518	0.9518	0.9353	0.9162	0.9195	0.9162	1	1	0.9993	1	1	1	1	1	1	1	1	1	1	1	1	1	1	0.9993	1	1	0.9993	1	1	1	1	1	1	0.9993	1	1	0.9993	1	1	1	0.9993	1	1	1	1
CNAB037	0.9544	0.9386	0.9386	0.9353	0.9518	0.9518	0.9353	0.9162	0.9195	0.9162	1	1	0.9993	1	1	1	1	1	1	1	1	1	1	1	1	1	1	0.9993	1	1	0.9993	1	1	1	1	1	1	0.9993	1	1	0.9993	1	1	1	0.9993	1	1	1	1
CNAB039	0.9544	0.9386	0.9386	0.9353	0.9518	0.9518	0.9353	0.9162	0.9195	0.9162	1	1	0.9993	1	1	1	1	1	1	1	1	1	1	1	1	1	1	0.9993	1	1	0.9993	1	1	1	1	1	1	0.9993	1	1	0.9993	1	1	1	0.9993	1	1	1	1
CNAB051	0.9544	0.9386	0.9386	0.9353	0.9518	0.9518	0.9353	0.9162	0.9195	0.9162	1	1	0.9993	1	1	1	1	1	1	1	1	1	1	1	1	1	1	0.9993	1	1	0.9993	1	1	1	1	1	1	0.9993	1	1	0.9993	1	1	1	0.9993	1	1	1	1
CNAB052	0.9544	0.9386	0.9386	0.9353	0.9518	0.9518	0.9353	0.9162	0.9195	0.9162	1	1	0.9993	1	1	1	1	1	1	1	1	1	1	1	1	1	1	0.9993	1	1	0.9993	1	1	1	1	1	1	0.9993	1	1	0.9993	1	1	1	0.9993	1	1	1	1
CNAB055	0.9544	0.9386	0.9386	0.9353	0.9518	0.9518	0.9353	0.9162	0.9195	0.9162	1	1	0.9993	1	1	1	1	1	1	1	1	1	1	1	1	1	1	0.9993	1	1	0.9993	1	1	1	1	1	1	0.9993	1	1	0.9993	1	1	1	0.9993	1	1	1	1
CNAB056	0.9544	0.9386	0.9386	0.9353	0.9518	0.9518	0.9353	0.9162	0.9195	0.9162	1	1	0.9993	1	1	1	1	1	1	1	1	1	1	1	1	1	1	0.9993	1	1	0.9993	1	1	1	1	1	1	0.9993	1	1	0.9993	1	1	1	0.9993	1	1	1	1
CNAB058	0.9544	0.9386	0.9386	0.9353	0.9518	0.9518	0.9353	0.9162	0.9195	0.9162	1	1	0.9993	1	1	1	1	1	1	1	1	1	1	1	1	1	1	0.9993	1	1	0.9993	1	1	1	1	1	1	0.9993	1	1	0.9993	1	1	1	0.9993	1	1	1	1
CNAB059	0.9544	0.9386	0.9386	0.9353	0.9518	0.9518	0.9353	0.9162	0.9195	0.9162	1	1	0.9993	1	1	1	1	1	1	1	1	1	1	1	1	1	1	0.9993	1	1	0.9993	1	1	1	1	1	1	0.9993	1	1	0.9993	1	1	1	0.9993	1	1	1	1
CNAB102	0.9544	0.9386	0.9386	0.9353	0.9518	0.9518	0.9353	0.9162	0.9195	0.9162	1	1	0.9993	1	1	1	1	1	1	1	1	1	1	1	1	1	1	0.9993	1	1	0.9993	1	1	1	1	1	1	0.9993	1	1	0.9993	1	1	1	0.9993	1	1	1	1
CNAB103	0.9544	0.9386	0.9386	0.9353	0.9518	0.9518	0.9353	0.9162	0.9195	0.9162	1	1	0.9993	1	1	1	1	1	1	1	1	1	1	1	1	1	1	0.9993	1	1	0.9993	1	1	1	1	1	1	0.9993	1	1	0.9993	1	1	1	0.9993	1	1	1	1
ICDCAB83	0.9544	0.9386	0.9386	0.9353	0.9518	0.9518	0.9353	0.9162	0.9195	0.9162	1	1	0.9993	1	1	1	1	1	1	1	1	1	1	1	1	1	1	0.9993	1	1	0.9993	1	1	1	1	1	1	0.9993	1	1	0.9993	1	1	1	0.9993	1	1	1	1
SZABF0121G	0.9544	0.9386	0.9386	0.9353	0.9518	0.9518	0.9353	0.9162	0.9195	0.9162	1	1	0.9993	1	1	1	1	1	1	1	1	1	1	1	1	1	1	0.9993	1	1	0.9993	1	1	1	1	1	1	0.9993	1	1	0.9993	1	1	1	0.9993	1	1	1	1
SZABF0321G	0.9544	0.9386	0.9386	0.9353	0.9518	0.9518	0.9353	0.9162	0.9195	0.9162	1	1	0.9993	1	1	1	1	1	1	1	1	1	1	1	1	1	1	0.9993	1	1	0.9993	1	1	1	1	1	1	0.9993	1	1	0.9993	1	1	1	0.9993	1	1	1	1
SZABF0341G	0.9544	0.9386	0.9386	0.9353	0.9518	0.9518	0.9353	0.9162	0.9195	0.9162	1	1	0.9993	1	1	1	1	1	1	1	1	1	1	1	1	1	1	0.9993	1	1	0.9993	1	1	1	1	1	1	0.9993	1	1	0.9993	1	1	1	0.9993	1	1	1	1
SZABF0387G	0.9544	0.9386	0.9386	0.9353	0.9518	0.9518	0.9353	0.9162	0.9195	0.9162	1	1	0.9993	1	1	1	1	1	1	1	1	1	1	1	1	1	1	0.9993	1	1	0.9993	1	1	1	1	1	1	0.9993	1	1	0.9993	1	1	1	0.9993	1	1	1	1
SZABF0481G	0.9544	0.9386	0.9386	0.9353	0.9518	0.9518	0.9353	0.9162	0.9195	0.9162	1	1	0.9993	1	1	1	1	1	1	1	1	1	1	1	1	1	1	0.9993	1	1	0.9993	1	1	1	1	1	1	0.9993	1	1	0.9993	1	1	1	0.9993	1	1	1	1
SZABF0504G	0.9544	0.9386	0.9386	0.9353	0.9518	0.9518	0.9353	0.9162	0.9195	0.9162	1	1	0.9993	1	1	1	1	1	1	1	1	1	1	1	1	1	1	0.9993	1	1	0.9993	1	1	1	1	1	1	0.9993	1	1	0.9993	1	1	1	0.9993	1	1	1	1
SZABF0521G	0.9544	0.9386	0.9386	0.9353	0.9518	0.9518	0.9353	0.9162	0.9195	0.9162	1	1	0.9993	1	1	1	1	1	1	1	1	1	1	1	1	1	1	0.9993	1	1	0.9993	1	1	1	1	1	1	0.9993	1	1	0.9993	1	1	1	0.9993	1	1	1	1
SZABF0531G	0.9544	0.9386	0.9386	0.9353	0.9518	0.9518	0.9353	0.9162	0.9195	0.9162	1	1	0.9993	1	1	1	1	1	1	1	1	1	1	1	1	1	1	0.9993	1	1	0.9993	1	1	1	1	1	1	0.9993	1	1	0.9993	1	1	1	0.9993	1	1	1	1
SZABF0552G	0.9544	0.9386	0.9386	0.9353	0.9518	0.9518	0.9353	0.9162	0.9195	0.9162	1	1	0.9993	1	1	1	1	1	1	1	1	1	1	1	1	1	1	0.9993	1	1	0.9993	1	1	1	1	1	1	0.9993	1	1	0.9993	1	1	1	0.9993	1	1	1	1
SZABF0591G	0.9544	0.9386	0.9386	0.9353	0.9518	0.9518	0.9353	0.9162	0.9195	0.9162	1	1	0.9993	1	1	1	1	1	1	1	1	1	1	1	1	1	1	0.9993	1	1	0.9993	1	1	1	1	1	1	0.9993	1	1	0.9993	1	1	1	0.9993	1	1	1	1
SZABF0601G	0.9544	0.9386	0.9386	0.9353	0.9518	0.9518	0.9353	0.9162	0.9195	0.9162	1	1	0.9993	1	1	1	1	1	1	1	1	1	1	1	1	1	1	0.9993	1	1	0.9993	1	1	1	1	1	1	0.9993	1	1	0.9993	1	1	1	0.9993	1	1	1	1
SZABF0611G	0.9544	0.9386	0.9386	0.9353	0.9518	0.9518	0.9353	0.9162	0.9195	0.9162	1	1	0.9993	1	1	1	1	1	1	1	1	1	1	1	1	1	1	0.9993	1	1	0.9993	1	1	1	1	1	1	0.9993	1	1	0.9993	1	1	1	0.9993	1	1	1	1
SZABF0612G	0.9544	0.9386	0.9386	0.9353	0.9518	0.9518	0.9353	0.9162	0.9195	0.9162	1	1	0.9993	1	1	1	1	1	1	1	1	1	1	1	1	1	1	0.9993	1	1	0.9993	1	1	1	1	1	1	0.9993	1	1	0.9993	1	1	1	0.9993	1	1	1	1
SZABF0623G	0.9544	0.9386	0.9386	0.9353	0.9518	0.9518	0.9353	0.9162	0.9195	0.9162	1	1	0.9993	1	1	1	1	1	1	1	1	1	1	1	1	1	1	0.9993	1	1	0.9993	1	1	1	1	1	1	0.9993	1	1	0.9993	1	1	1	0.9993	1	1	1	1
SZABF0871G	0.9544	0.9386	0.9386	0.9353	0.9518	0.9518	0.9353	0.9162	0.9195	0.9162	1	1	0.9993	1	1	1	1	1	1	1	1	1	1	1	1	1	1	0.9993	1	1	0.9993	1	1	1	1	1	1	0.9993	1	1	0.9993	1	1	1	0.9993	1	1	1	1
SZABF0994G	0.9544	0.9386	0.9386	0.9353	0.9518	0.9518	0.9353	0.9162	0.9195	0.9162	1	1	0.9993	1	1	1	1	1	1	1	1	1	1	1	1	1	1	0.9993	1	1	0.9993	1	1	1	1	1	1	0.9993	1	1	0.9993	1	1	1	0.9993	1	1	1	1
SZABF1002G	0.9544	0.9386	0.9386	0.9353	0.9518	0.9518	0.9353	0.9162	0.9195	0.9162	1	1	0.9993	1	1	1	1	1	1	1	1	1	1	1	1	1	1	0.9993	1	1	0.9993	1	1	1	1	1	1	0.9993	1	1	0.9993	1	1	1	0.9993	1	1	1	1
SZABF1011G	0.9544	0.9386	0.9386	0.9353	0.9518	0.9518	0.9353	0.9162	0.9195	0.9162	1	1	0.9993	1	1	1	1	1	1	1	1	1	1	1	1	1	1	0.9993	1	1	0.9993	1	1	1	1	1	1	0.9993	1	1	0.9993	1	1	1	0.9993	1	1	1	1
SZABF1061G	0.9544	0.9386	0.9386	0.9353	0.9518	0.9518	0.9353	0.9162	0.9195	0.9162	1	1	0.9993	1	1	1	1	1	1	1	1	1	1	1	1	1	1	0.9993	1	1	0.9993	1	1	1	1	1	1	0.9993	1	1	0.9993	1	1	1	0.9993	1	1	1	1
SZABF1102G	0.9544	0.9386	0.9386	0.9353	0.9518	0.9518	0.9353	0.9162	0.9195	0.9162	1	1	0.9993	1	1	1	1	1	1	1	1	1	1	1	1	1	1	0.9993	1	1	0.9993	1	1	1	1	1	1	0.9993	1	1	0.9993	1	1	1	0.9993	1	1	1	1
SZABF1131G	0.9544	0.9386	0.9386	0.9353	0.9518	0.9518	0.9353	0.9162	0.9195	0.9162	1	1	0.9993	1	1	1	1	1	1	1	1	1	1	1	1	1	1	0.9993	1	1	0.9993	1	1	1	1	1	1	0.9993	1	1	0.9993	1	1	1	0.9993	1	1	1	1
SZABF1142G	0.9544	0.9386	0.9386	0.9353	0.9518	0.9518	0.9353	0.9162	0.9195	0.9162	1	1	0.9993	1	1	1	1	1	1	1	1	1	1	1	1	1	1	0.9993	1	1	0.9993	1	1	1	1	1	1	0.9993	1	1	0.9993	1	1	1	0.9993	1	1	1	1
SZABF1162G	0.9544	0.9386	0.9386	0.9353	0.9518	0.9518	0.9353	0.9162	0.9195	0.9162	1	1	0.9993	1	1	1	1	1	1	1	1	1	1	1	1	1	1	0.9993	1	1	0.9993	1	1	1	1	1	1	0.9993	1	1	0.9993	1	1	1	0.9993	1	1	1	1
SZABF1181G	0.9544	0.9386	0.9386	0.9353	0.9518	0.9518	0.9353	0.9162	0.9195	0.9162	1	1	0.9993	1	1	1	1	1	1	1	1	1	1	1	1	1	1	0.9993	1	1	0.9993	1	1	1	1	1	1	0.9993	1	1	0.9993	1	1	1	0.9993	1	1	1	1
SZABF1221G	0.9544	0.9386	0.9386	0.9353	0.9518	0.9518	0.9353	0.9162	0.9195	0.9162	1	1	0.9993	1	1	1	1	1	1	1	1	1	1	1	1	1	1	0.9993	1	1	0.9993	1	1	1	1	1	1	0.9993	1	1	0.9993	1	1	1	0.9993	1	1	1	1
SZABF1291G	0.9544	0.9386	0.9386	0.9353	0.9518	0.9518	0.9353	0.9162	0.9195	0.9162	1	1	0.9993	1	1	1	1	1	1	1	1	1	1	1	1	1	1	0.9993	1	1	0.9993	1	1	1	1	1	1	0.9993	1	1	0.9993	1	1	1	0.9993	1	1	1	1
SZABF1322G	0.9544	0.9386	0.9386	0.9353	0.9518	0.9518	0.9353	0.9162	0.9195	0.9162	1	1	0.9993	1	1	1	1	1	1	1	1	1	1	1	1	1	1	0.9993	1	1	0.9993	1	1	1	1	1	1	0.9993	1	1	0.9993	1	1	1	0.9993	1	1	1	1
SZABF1452G	0.9544	0.9386	0.9386	0.9353	0.9518	0.9518	0.9353	0.9162	0.9195	0.9162	1	1	0.9993	1	1	1	1	1	1	1	1	1	1	1	1	1	1	0.9993	1	1	0.9993	1	1	1	1	1	1	0.9993	1	1	0.9993	1	1	1	0.9993	1	1	1	1
SZABF1461G	0.9544	0.9386	0.9386	0.9353	0.9518	0.9518	0.9353	0.9162	0.9195	0.9162	1	1	0.9993	1	1	1	1	1	1	1	1	1	1	1	1	1	1	0.9993	1	1	0.9993	1	1	1	1	1	1	0.9993	1	1	0.9993	1	1	1	0.9993	1	1	1	1
SZABF1512G	0.9544	0.9386	0.9386	0.9353	0.9518	0.9518	0.9353	0.9162	0.9195	0.9162	1	1	0.9993	1	1	1	1	1	1	1	1	1	1	1	1	1	1	0.9993	1	1	0.9993	1	1	1	1	1	1	0.9993	1	1	0.9993	1	1	1	0.9993	1	1	1	1
SZABF1571G	0.9551	0.9392	0.9392	0.9359	0.9518	0.9518	0.936	0.9168	0.9201	0.9168	0.9993	0.9993	0.9993	0.9993	0.9993	0.9993	0.9993	0.9993	0.9993	0.9993	0.9993	0.9993	0.9993	0.9993	0.9993	0.9993	0.9993	1	0.9993	0.9993	0.9993	0.9993	0.9993	0.9993	0.9993	0.9993	0.9993	1	0.9993	0.9993	1	0.9993	0.9993	0.9993	1	0.9993	0.9993	0.9993	0.9993
SZABF1721G	0.9544	0.9386	0.9386	0.9353	0.9518	0.9518	0.9353	0.9162	0.9195	0.9162	1	1	0.9993	1	1	1	1	1	1	1	1	1	1	1	1	1	1	0.9993	1	1	0.9993	1	1	1	1	1	1	0.9993	1	1	0.9993	1	1	1	0.9993	1	1	1	1
SZABF1935G	0.9544	0.9386	0.9386	0.9353	0.9518	0.9518	0.9353	0.9162	0.9195	0.9162	1	1	0.9993	1	1	1	1	1	1	1	1	1	1	1	1	1	1	0.9993	1	1	0.9993	1	1	1	1	1	1	0.9993	1	1	0.9993	1	1	1	0.9993	1	1	1	1
SZABF1964G	0.9544	0.9386	0.9386	0.9353	0.9518	0.9518	0.9353	0.9162	0.9195	0.9162	1	1	0.9993	1	1	1	1	1	1	1	1	1	1	1	1	1	1	0.9993	1	1	0.9993	1	1	1	1	1	1	0.9993	1	1	0.9993	1	1	1	0.9993	1	1	1	1
SZABF20180051G	0.9544	0.9386	0.9386	0.9353	0.9518	0.9518	0.9353	0.9162	0.9195	0.9162	1	1	0.9993	1	1	1	1	1	1	1	1	1	1	1	1	1	1	0.9993	1	1	0.9993	1	1	1	1	1	1	0.9993	1	1	0.9993	1	1	1	0.9993	1	1	1	1
SZABF20180061G	0.9544	0.9386	0.9386	0.9353	0.9518	0.9518	0.9353	0.9162	0.9195	0.9162	1	1	0.9993	1	1	1	1	1	1	1	1	1	1	1	1	1	1	0.9993	1	1	0.9993	1	1	1	1	1	1	0.9993	1	1	0.9993	1	1	1	0.9993	1	1	1	1
A.caeni_MUXE00000000	0.9822	0.9551	0.9551	0.9558	0.9683	0.9683	0.9485	0.932	0.932	0.932	0.9485	0.9485	0.9485	0.9485	0.9485	0.9485	0.9485	0.9485	0.9485	0.9485	0.9485	0.9485	0.9485	0.9485	0.9485	0.9485	0.9485	0.9491	0.9485	0.9485	0.9485	0.9485	0.9485	0.9485	0.9485	0.9485	0.9485	0.9491	0.9485	0.9485	0.9491	0.9485	0.9485	0.9485	0.9491	0.9485	0.9485	0.9485	0.9485
A.cibarius_CP043858	0.9531	0.936	0.936	0.9307	0.9519	0.9519	0.9334	0.9182	0.9189	0.9182	0.9762	0.9762	0.9762	0.9762	0.9762	0.9762	0.9762	0.9762	0.9762	0.9762	0.9762	0.9762	0.9762	0.9762	0.9762	0.9762	0.9762	0.9769	0.9762	0.9762	0.9762	0.9762	0.9762	0.9762	0.9762	0.9762	0.9762	0.9769	0.9762	0.9762	0.9769	0.9762	0.9762	0.9762	0.9769	0.9762	0.9762	0.9762	0.9762
A.cibarius_CP054051	0.9525	0.9353	0.9353	0.93	0.9525	0.9525	0.9327	0.9176	0.9182	0.9176	0.9762	0.9762	0.9769	0.9762	0.9762	0.9762	0.9762	0.9762	0.9762	0.9762	0.9762	0.9762	0.9762	0.9762	0.9762	0.9762	0.9762	0.9762	0.9762	0.9762	0.9769	0.9762	0.9762	0.9762	0.9762	0.9762	0.9762	0.9762	0.9762	0.9762	0.9762	0.9762	0.9762	0.9762	0.9762	0.9762	0.9762	0.9762	0.9762
A.cibarius_JABW00000000	0.9531	0.936	0.936	0.9307	0.9519	0.9519	0.9334	0.9182	0.9189	0.9182	0.9762	0.9762	0.9762	0.9762	0.9762	0.9762	0.9762	0.9762	0.9762	0.9762	0.9762	0.9762	0.9762	0.9762	0.9762	0.9762	0.9762	0.9769	0.9762	0.9762	0.9762	0.9762	0.9762	0.9762	0.9762	0.9762	0.9762	0.9769	0.9762	0.9762	0.9769	0.9762	0.9762	0.9762	0.9769	0.9762	0.9762	0.9762	0.9762
A.cibarius_VBUC00000000	0.964	0.9456	0.9456	0.941	0.9633	0.9633	0.951	0.9334	0.935	0.9334	0.9809	0.9809	0.9809	0.9809	0.9809	0.9809	0.9809	0.9809	0.9809	0.9809	0.9809	0.9809	0.9809	0.9809	0.9809	0.9809	0.9809	0.9816	0.9809	0.9809	0.9809	0.9809	0.9809	0.9809	0.9809	0.9809	0.9809	0.9816	0.9809	0.9809	0.9816	0.9809	0.9809	0.9809	0.9816	0.9809	0.9809	0.9809	0.9809
A.cibarius_VBUD00000000	0.964	0.9456	0.9456	0.941	0.9633	0.9633	0.951	0.9334	0.935	0.9334	0.9809	0.9809	0.9809	0.9809	0.9809	0.9809	0.9809	0.9809	0.9809	0.9809	0.9809	0.9809	0.9809	0.9809	0.9809	0.9809	0.9809	0.9816	0.9809	0.9809	0.9809	0.9809	0.9809	0.9809	0.9809	0.9809	0.9809	0.9816	0.9809	0.9809	0.9816	0.9809	0.9809	0.9809	0.9816	0.9809	0.9809	0.9809	0.9809
A.cibarius_VBUE00000000	0.9531	0.936	0.936	0.9307	0.9519	0.9519	0.9334	0.9182	0.9189	0.9182	0.9762	0.9762	0.9762	0.9762	0.9762	0.9762	0.9762	0.9762	0.9762	0.9762	0.9762	0.9762	0.9762	0.9762	0.9762	0.9762	0.9762	0.9769	0.9762	0.9762	0.9762	0.9762	0.9762	0.9762	0.9762	0.9762	0.9762	0.9769	0.9762	0.9762	0.9769	0.9762	0.9762	0.9762	0.9769	0.9762	0.9762	0.9762	0.9762
A.cloacae_CP053834	0.9677	0.9518	0.9518	0.9413	0.9888	0.9888	0.9637	0.9459	0.9485	0.9459	0.9512	0.9512	0.9518	0.9512	0.9512	0.9512	0.9512	0.9512	0.9512	0.9512	0.9512	0.9512	0.9512	0.9512	0.9512	0.9512	0.9512	0.9512	0.9512	0.9512	0.9518	0.9512	0.9512	0.9512	0.9512	0.9512	0.9512	0.9512	0.9512	0.9512	0.9512	0.9512	0.9512	0.9512	0.9512	0.9512	0.9512	0.9512	0.9512
A.cloacae_NXII00000000	0.9677	0.9518	0.9518	0.9413	0.9888	0.9888	0.9637	0.9459	0.9485	0.9459	0.9512	0.9512	0.9518	0.9512	0.9512	0.9512	0.9512	0.9512	0.9512	0.9512	0.9512	0.9512	0.9512	0.9512	0.9512	0.9512	0.9512	0.9512	0.9512	0.9512	0.9518	0.9512	0.9512	0.9512	0.9512	0.9512	0.9512	0.9512	0.9512	0.9512	0.9512	0.9512	0.9512	0.9512	0.9512	0.9512	0.9512	0.9512	0.9512
A.cloacae_PDJZ00000000	0.9696	0.9538	0.9538	0.9432	0.9908	0.9908	0.9617	0.9465	0.9492	0.9465	0.9531	0.9531	0.9538	0.9531	0.9531	0.9531	0.9531	0.9531	0.9531	0.9531	0.9531	0.9531	0.9531	0.9531	0.9531	0.9531	0.9531	0.9531	0.9531	0.9531	0.9538	0.9531	0.9531	0.9531	0.9531	0.9531	0.9531	0.9531	0.9531	0.9531	0.9531	0.9531	0.9531	0.9531	0.9531	0.9531	0.9531	0.9531	0.9531
A.cryaerophilus_CP021073	0.9505	0.9314	0.9314	0.9274	0.9486	0.9486	0.9307	0.9143	0.9176	0.9143	0.9743	0.9743	0.9743	0.9743	0.9743	0.9743	0.9743	0.9743	0.9743	0.9743	0.9743	0.9743	0.9743	0.9743	0.9743	0.9743	0.9743	0.9749	0.9743	0.9743	0.9743	0.9743	0.9743	0.9743	0.9743	0.9743	0.9743	0.9749	0.9743	0.9743	0.9749	0.9743	0.9743	0.9743	0.9749	0.9743	0.9743	0.9743	0.9743
A.cryaerophilus_CP026655	0.9492	0.93	0.93	0.9274	0.9492	0.9492	0.9301	0.9136	0.9169	0.9136	0.9736	0.9736	0.9743	0.9736	0.9736	0.9736	0.9736	0.9736	0.9736	0.9736	0.9736	0.9736	0.9736	0.9736	0.9736	0.9736	0.9736	0.9736	0.9736	0.9736	0.9743	0.9736	0.9736	0.9736	0.9736	0.9736	0.9736	0.9736	0.9736	0.9736	0.9736	0.9736	0.9736	0.9736	0.9736	0.9736	0.9736	0.9736	0.9736
A.cryaerophilus_CP026656	0.9518	0.9327	0.9327	0.9267	0.9512	0.9512	0.9294	0.9156	0.9162	0.9156	0.9723	0.9723	0.9729	0.9723	0.9723	0.9723	0.9723	0.9723	0.9723	0.9723	0.9723	0.9723	0.9723	0.9723	0.9723	0.9723	0.9723	0.9723	0.9723	0.9723	0.9729	0.9723	0.9723	0.9723	0.9723	0.9723	0.9723	0.9723	0.9723	0.9723	0.9723	0.9723	0.9723	0.9723	0.9723	0.9723	0.9723	0.9723	0.9723
A.cryaerophilus_CP032824	0.9505	0.9314	0.9314	0.9274	0.9486	0.9486	0.9307	0.9143	0.9176	0.9143	0.9743	0.9743	0.9743	0.9743	0.9743	0.9743	0.9743	0.9743	0.9743	0.9743	0.9743	0.9743	0.9743	0.9743	0.9743	0.9743	0.9743	0.9749	0.9743	0.9743	0.9743	0.9743	0.9743	0.9743	0.9743	0.9743	0.9743	0.9749	0.9743	0.9743	0.9749	0.9743	0.9743	0.9743	0.9749	0.9743	0.9743	0.9743	0.9743
A.cryaerophilus_CP032825	0.9512	0.932	0.932	0.9261	0.9505	0.9505	0.9301	0.9149	0.9156	0.9149	0.9716	0.9716	0.9723	0.9716	0.9716	0.9716	0.9716	0.9716	0.9716	0.9716	0.9716	0.9716	0.9716	0.9716	0.9716	0.9716	0.9716	0.9716	0.9716	0.9716	0.9723	0.9716	0.9716	0.9716	0.9716	0.9716	0.9716	0.9716	0.9716	0.9716	0.9716	0.9716	0.9716	0.9716	0.9716	0.9716	0.9716	0.9716	0.9716
A.cryaerophilus_CP060264	0.9518	0.9327	0.9327	0.9267	0.9519	0.9519	0.9301	0.9162	0.9169	0.9162	0.9723	0.9723	0.9729	0.9723	0.9723	0.9723	0.9723	0.9723	0.9723	0.9723	0.9723	0.9723	0.9723	0.9723	0.9723	0.9723	0.9723	0.9723	0.9723	0.9723	0.9729	0.9723	0.9723	0.9723	0.9723	0.9723	0.9723	0.9723	0.9723	0.9723	0.9723	0.9723	0.9723	0.9723	0.9723	0.9723	0.9723	0.9723	0.9723
A.cryaerophilus_CP060692	0.9499	0.9308	0.9308	0.9249	0.9493	0.9493	0.9289	0.9137	0.9144	0.9137	0.9703	0.9703	0.971	0.9703	0.9703	0.9703	0.9703	0.9703	0.9703	0.9703	0.9703	0.9703	0.9703	0.9703	0.9703	0.9703	0.9703	0.9703	0.9703	0.9703	0.971	0.9703	0.9703	0.9703	0.9703	0.9703	0.9703	0.9703	0.9703	0.9703	0.9703	0.9703	0.9703	0.9703	0.9703	0.9703	0.9703	0.9703	0.9703
A.cryaerophilus_CP060693	0.9492	0.93	0.93	0.9267	0.9492	0.9492	0.9301	0.9136	0.9169	0.9136	0.9736	0.9736	0.9743	0.9736	0.9736	0.9736	0.9736	0.9736	0.9736	0.9736	0.9736	0.9736	0.9736	0.9736	0.9736	0.9736	0.9736	0.9736	0.9736	0.9736	0.9743	0.9736	0.9736	0.9736	0.9736	0.9736	0.9736	0.9736	0.9736	0.9736	0.9736	0.9736	0.9736	0.9736	0.9736	0.9736	0.9736	0.9736	0.9736
A.cryaerophilus_CP060694	0.9505	0.9314	0.9314	0.9255	0.9499	0.9499	0.9295	0.9143	0.915	0.9143	0.971	0.971	0.9716	0.971	0.971	0.971	0.971	0.971	0.971	0.971	0.971	0.971	0.971	0.971	0.971	0.971	0.971	0.971	0.971	0.971	0.9716	0.971	0.971	0.971	0.971	0.971	0.971	0.971	0.971	0.971	0.971	0.971	0.971	0.971	0.971	0.971	0.971	0.971	0.971
A.cryaerophilus_JADIYC000000000	0.9498	0.9307	0.9307	0.9261	0.9492	0.9492	0.9301	0.9136	0.9169	0.9136	0.9743	0.9743	0.9749	0.9743	0.9743	0.9743	0.9743	0.9743	0.9743	0.9743	0.9743	0.9743	0.9743	0.9743	0.9743	0.9743	0.9743	0.9743	0.9743	0.9743	0.9749	0.9743	0.9743	0.9743	0.9743	0.9743	0.9743	0.9743	0.9743	0.9743	0.9743	0.9743	0.9743	0.9743	0.9743	0.9743	0.9743	0.9743	0.9743
A.cryaerophilus_JADJAU000000000	0.9492	0.9301	0.9301	0.9261	0.9486	0.9486	0.9295	0.913	0.9163	0.913	0.9736	0.9736	0.9743	0.9736	0.9736	0.9736	0.9736	0.9736	0.9736	0.9736	0.9736	0.9736	0.9736	0.9736	0.9736	0.9736	0.9736	0.9736	0.9736	0.9736	0.9743	0.9736	0.9736	0.9736	0.9736	0.9736	0.9736	0.9736	0.9736	0.9736	0.9736	0.9736	0.9736	0.9736	0.9736	0.9736	0.9736	0.9736	0.9736
A.cryaerophilus_LRUQ00000000	0.9512	0.932	0.932	0.9261	0.9505	0.9505	0.9301	0.9149	0.9156	0.9149	0.9716	0.9716	0.9723	0.9716	0.9716	0.9716	0.9716	0.9716	0.9716	0.9716	0.9716	0.9716	0.9716	0.9716	0.9716	0.9716	0.9716	0.9716	0.9716	0.9716	0.9723	0.9716	0.9716	0.9716	0.9716	0.9716	0.9716	0.9716	0.9716	0.9716	0.9716	0.9716	0.9716	0.9716	0.9716	0.9716	0.9716	0.9716	0.9716
A.cryaerophilus_LRUR00000000	0.9492	0.93	0.93	0.9274	0.9492	0.9492	0.9301	0.9136	0.9169	0.9136	0.9736	0.9736	0.9743	0.9736	0.9736	0.9736	0.9736	0.9736	0.9736	0.9736	0.9736	0.9736	0.9736	0.9736	0.9736	0.9736	0.9736	0.9736	0.9736	0.9736	0.9743	0.9736	0.9736	0.9736	0.9736	0.9736	0.9736	0.9736	0.9736	0.9736	0.9736	0.9736	0.9736	0.9736	0.9736	0.9736	0.9736	0.9736	0.9736
A.cryaerophilus_LRUS00000000	0.9498	0.9307	0.9307	0.9267	0.9492	0.9492	0.9301	0.9136	0.9169	0.9136	0.9743	0.9743	0.9749	0.9743	0.9743	0.9743	0.9743	0.9743	0.9743	0.9743	0.9743	0.9743	0.9743	0.9743	0.9743	0.9743	0.9743	0.9743	0.9743	0.9743	0.9749	0.9743	0.9743	0.9743	0.9743	0.9743	0.9743	0.9743	0.9743	0.9743	0.9743	0.9743	0.9743	0.9743	0.9743	0.9743	0.9743	0.9743	0.9743
A.cryaerophilus_LRUT00000000	0.9518	0.9327	0.9327	0.9267	0.9512	0.9512	0.9294	0.9156	0.9162	0.9156	0.9723	0.9723	0.9729	0.9723	0.9723	0.9723	0.9723	0.9723	0.9723	0.9723	0.9723	0.9723	0.9723	0.9723	0.9723	0.9723	0.9723	0.9723	0.9723	0.9723	0.9729	0.9723	0.9723	0.9723	0.9723	0.9723	0.9723	0.9723	0.9723	0.9723	0.9723	0.9723	0.9723	0.9723	0.9723	0.9723	0.9723	0.9723	0.9723
A.cryaerophilus_LRUU00000000	0.9492	0.93	0.93	0.9274	0.9492	0.9492	0.9301	0.9136	0.9169	0.9136	0.9736	0.9736	0.9743	0.9736	0.9736	0.9736	0.9736	0.9736	0.9736	0.9736	0.9736	0.9736	0.9736	0.9736	0.9736	0.9736	0.9736	0.9736	0.9736	0.9736	0.9743	0.9736	0.9736	0.9736	0.9736	0.9736	0.9736	0.9736	0.9736	0.9736	0.9736	0.9736	0.9736	0.9736	0.9736	0.9736	0.9736	0.9736	0.9736
A.cryaerophilus_LRUV00000000	0.9512	0.932	0.932	0.9261	0.9512	0.9512	0.9307	0.9156	0.9162	0.9156	0.9716	0.9716	0.9723	0.9716	0.9716	0.9716	0.9716	0.9716	0.9716	0.9716	0.9716	0.9716	0.9716	0.9716	0.9716	0.9716	0.9716	0.9716	0.9716	0.9716	0.9723	0.9716	0.9716	0.9716	0.9716	0.9716	0.9716	0.9716	0.9716	0.9716	0.9716	0.9716	0.9716	0.9716	0.9716	0.9716	0.9716	0.9716	0.9716
A.cryaerophilus_NERN00000000	0.9512	0.932	0.932	0.9261	0.9505	0.9505	0.9301	0.9149	0.9156	0.9149	0.9716	0.9716	0.9723	0.9716	0.9716	0.9716	0.9716	0.9716	0.9716	0.9716	0.9716	0.9716	0.9716	0.9716	0.9716	0.9716	0.9716	0.9716	0.9716	0.9716	0.9723	0.9716	0.9716	0.9716	0.9716	0.9716	0.9716	0.9716	0.9716	0.9716	0.9716	0.9716	0.9716	0.9716	0.9716	0.9716	0.9716	0.9716	0.9716
A.cryaerophilus_NERO00000000	0.9512	0.932	0.932	0.9261	0.9505	0.9505	0.9301	0.9149	0.9156	0.9149	0.9716	0.9716	0.9723	0.9716	0.9716	0.9716	0.9716	0.9716	0.9716	0.9716	0.9716	0.9716	0.9716	0.9716	0.9716	0.9716	0.9716	0.9716	0.9716	0.9716	0.9723	0.9716	0.9716	0.9716	0.9716	0.9716	0.9716	0.9716	0.9716	0.9716	0.9716	0.9716	0.9716	0.9716	0.9716	0.9716	0.9716	0.9716	0.9716
A.cryaerophilus_NERQ00000000	0.9512	0.932	0.932	0.9267	0.9512	0.9512	0.9288	0.9149	0.9156	0.9149	0.9729	0.9729	0.9736	0.9729	0.9729	0.9729	0.9729	0.9729	0.9729	0.9729	0.9729	0.9729	0.9729	0.9729	0.9729	0.9729	0.9729	0.9729	0.9729	0.9729	0.9736	0.9729	0.9729	0.9729	0.9729	0.9729	0.9729	0.9729	0.9729	0.9729	0.9729	0.9729	0.9729	0.9729	0.9729	0.9729	0.9729	0.9729	0.9729
A.cryaerophilus_NERR00000000	0.9498	0.9307	0.9307	0.9267	0.9492	0.9492	0.9301	0.9136	0.9169	0.9136	0.9743	0.9743	0.9749	0.9743	0.9743	0.9743	0.9743	0.9743	0.9743	0.9743	0.9743	0.9743	0.9743	0.9743	0.9743	0.9743	0.9743	0.9743	0.9743	0.9743	0.9749	0.9743	0.9743	0.9743	0.9743	0.9743	0.9743	0.9743	0.9743	0.9743	0.9743	0.9743	0.9743	0.9743	0.9743	0.9743	0.9743	0.9743	0.9743
A.cryaerophilus_NERS00000000	0.9518	0.9327	0.9327	0.9267	0.9512	0.9512	0.9294	0.9156	0.9162	0.9156	0.9723	0.9723	0.9729	0.9723	0.9723	0.9723	0.9723	0.9723	0.9723	0.9723	0.9723	0.9723	0.9723	0.9723	0.9723	0.9723	0.9723	0.9723	0.9723	0.9723	0.9729	0.9723	0.9723	0.9723	0.9723	0.9723	0.9723	0.9723	0.9723	0.9723	0.9723	0.9723	0.9723	0.9723	0.9723	0.9723	0.9723	0.9723	0.9723
A.cryaerophilus_NXGD00000000	0.9485	0.9294	0.9294	0.9261	0.9486	0.9486	0.9307	0.9129	0.9162	0.9129	0.9729	0.9729	0.9736	0.9729	0.9729	0.9729	0.9729	0.9729	0.9729	0.9729	0.9729	0.9729	0.9729	0.9729	0.9729	0.9729	0.9729	0.9729	0.9729	0.9729	0.9736	0.9729	0.9729	0.9729	0.9729	0.9729	0.9729	0.9729	0.9729	0.9729	0.9729	0.9729	0.9729	0.9729	0.9729	0.9729	0.9729	0.9729	0.9729
A.cryaerophilus_NXGE00000000	0.9492	0.93	0.93	0.9267	0.9492	0.9492	0.9301	0.9136	0.9169	0.9136	0.9736	0.9736	0.9743	0.9736	0.9736	0.9736	0.9736	0.9736	0.9736	0.9736	0.9736	0.9736	0.9736	0.9736	0.9736	0.9736	0.9736	0.9736	0.9736	0.9736	0.9743	0.9736	0.9736	0.9736	0.9736	0.9736	0.9736	0.9736	0.9736	0.9736	0.9736	0.9736	0.9736	0.9736	0.9736	0.9736	0.9736	0.9736	0.9736
A.cryaerophilus_NXGH00000000	0.9498	0.9307	0.9307	0.9307	0.9466	0.9466	0.9274	0.9123	0.9156	0.9123	0.9716	0.9716	0.9716	0.9716	0.9716	0.9716	0.9716	0.9716	0.9716	0.9716	0.9716	0.9716	0.9716	0.9716	0.9716	0.9716	0.9716	0.9723	0.9716	0.9716	0.9716	0.9716	0.9716	0.9716	0.9716	0.9716	0.9716	0.9723	0.9716	0.9716	0.9723	0.9716	0.9716	0.9716	0.9723	0.9716	0.9716	0.9716	0.9716
A.cryaerophilus_NXGJ00000000	0.9457	0.9274	0.9274	0.9217	0.9457	0.9457	0.9324	0.9126	0.9161	0.9126	0.9718	0.9718	0.9725	0.9718	0.9718	0.9718	0.9718	0.9718	0.9718	0.9718	0.9718	0.9718	0.9718	0.9718	0.9718	0.9718	0.9718	0.9718	0.9718	0.9718	0.9725	0.9718	0.9718	0.9718	0.9718	0.9718	0.9718	0.9718	0.9718	0.9718	0.9718	0.9718	0.9718	0.9718	0.9718	0.9718	0.9718	0.9718	0.9718
CNAC001	0.9512	0.932	0.932	0.9261	0.9505	0.9505	0.9301	0.9149	0.9156	0.9149	0.9716	0.9716	0.9723	0.9716	0.9716	0.9716	0.9716	0.9716	0.9716	0.9716	0.9716	0.9716	0.9716	0.9716	0.9716	0.9716	0.9716	0.9716	0.9716	0.9716	0.9723	0.9716	0.9716	0.9716	0.9716	0.9716	0.9716	0.9716	0.9716	0.9716	0.9716	0.9716	0.9716	0.9716	0.9716	0.9716	0.9716	0.9716	0.9716
CNAC002	0.9512	0.932	0.932	0.9261	0.9505	0.9505	0.9301	0.9149	0.9156	0.9149	0.9716	0.9716	0.9723	0.9716	0.9716	0.9716	0.9716	0.9716	0.9716	0.9716	0.9716	0.9716	0.9716	0.9716	0.9716	0.9716	0.9716	0.9716	0.9716	0.9716	0.9723	0.9716	0.9716	0.9716	0.9716	0.9716	0.9716	0.9716	0.9716	0.9716	0.9716	0.9716	0.9716	0.9716	0.9716	0.9716	0.9716	0.9716	0.9716
CNAC004	0.9512	0.932	0.932	0.9261	0.9505	0.9505	0.9301	0.9149	0.9156	0.9149	0.9716	0.9716	0.9723	0.9716	0.9716	0.9716	0.9716	0.9716	0.9716	0.9716	0.9716	0.9716	0.9716	0.9716	0.9716	0.9716	0.9716	0.9716	0.9716	0.9716	0.9723	0.9716	0.9716	0.9716	0.9716	0.9716	0.9716	0.9716	0.9716	0.9716	0.9716	0.9716	0.9716	0.9716	0.9716	0.9716	0.9716	0.9716	0.9716
CNAC007	0.9512	0.932	0.932	0.9261	0.9505	0.9505	0.9301	0.9149	0.9156	0.9149	0.9716	0.9716	0.9723	0.9716	0.9716	0.9716	0.9716	0.9716	0.9716	0.9716	0.9716	0.9716	0.9716	0.9716	0.9716	0.9716	0.9716	0.9716	0.9716	0.9716	0.9723	0.9716	0.9716	0.9716	0.9716	0.9716	0.9716	0.9716	0.9716	0.9716	0.9716	0.9716	0.9716	0.9716	0.9716	0.9716	0.9716	0.9716	0.9716
CNAC065	0.9512	0.932	0.932	0.9261	0.9512	0.9512	0.9307	0.9156	0.9162	0.9156	0.9716	0.9716	0.9723	0.9716	0.9716	0.9716	0.9716	0.9716	0.9716	0.9716	0.9716	0.9716	0.9716	0.9716	0.9716	0.9716	0.9716	0.9716	0.9716	0.9716	0.9723	0.9716	0.9716	0.9716	0.9716	0.9716	0.9716	0.9716	0.9716	0.9716	0.9716	0.9716	0.9716	0.9716	0.9716	0.9716	0.9716	0.9716	0.9716
CNAC084	0.9498	0.9307	0.9307	0.9281	0.9486	0.9486	0.9307	0.9143	0.9176	0.9143	0.9736	0.9736	0.9736	0.9736	0.9736	0.9736	0.9736	0.9736	0.9736	0.9736	0.9736	0.9736	0.9736	0.9736	0.9736	0.9736	0.9736	0.9743	0.9736	0.9736	0.9736	0.9736	0.9736	0.9736	0.9736	0.9736	0.9736	0.9743	0.9736	0.9736	0.9743	0.9736	0.9736	0.9736	0.9743	0.9736	0.9736	0.9736	0.9736
CNAC127	0.9518	0.9327	0.9327	0.9267	0.9512	0.9512	0.9294	0.9156	0.9162	0.9156	0.9723	0.9723	0.9729	0.9723	0.9723	0.9723	0.9723	0.9723	0.9723	0.9723	0.9723	0.9723	0.9723	0.9723	0.9723	0.9723	0.9723	0.9723	0.9723	0.9723	0.9729	0.9723	0.9723	0.9723	0.9723	0.9723	0.9723	0.9723	0.9723	0.9723	0.9723	0.9723	0.9723	0.9723	0.9723	0.9723	0.9723	0.9723	0.9723
CNAC128	0.9518	0.9327	0.9327	0.9267	0.9512	0.9512	0.9294	0.9156	0.9162	0.9156	0.9723	0.9723	0.9729	0.9723	0.9723	0.9723	0.9723	0.9723	0.9723	0.9723	0.9723	0.9723	0.9723	0.9723	0.9723	0.9723	0.9723	0.9723	0.9723	0.9723	0.9729	0.9723	0.9723	0.9723	0.9723	0.9723	0.9723	0.9723	0.9723	0.9723	0.9723	0.9723	0.9723	0.9723	0.9723	0.9723	0.9723	0.9723	0.9723
CNAC129	0.9512	0.932	0.932	0.9261	0.9505	0.9505	0.9301	0.9149	0.9156	0.9149	0.9716	0.9716	0.9723	0.9716	0.9716	0.9716	0.9716	0.9716	0.9716	0.9716	0.9716	0.9716	0.9716	0.9716	0.9716	0.9716	0.9716	0.9716	0.9716	0.9716	0.9723	0.9716	0.9716	0.9716	0.9716	0.9716	0.9716	0.9716	0.9716	0.9716	0.9716	0.9716	0.9716	0.9716	0.9716	0.9716	0.9716	0.9716	0.9716
CNAC130	0.9512	0.932	0.932	0.9261	0.9505	0.9505	0.9288	0.9149	0.9156	0.9149	0.9729	0.9729	0.9736	0.9729	0.9729	0.9729	0.9729	0.9729	0.9729	0.9729	0.9729	0.9729	0.9729	0.9729	0.9729	0.9729	0.9729	0.9729	0.9729	0.9729	0.9736	0.9729	0.9729	0.9729	0.9729	0.9729	0.9729	0.9729	0.9729	0.9729	0.9729	0.9729	0.9729	0.9729	0.9729	0.9729	0.9729	0.9729	0.9729
CNAC133	0.9518	0.9327	0.9327	0.9267	0.9512	0.9512	0.9294	0.9156	0.9162	0.9156	0.9723	0.9723	0.9729	0.9723	0.9723	0.9723	0.9723	0.9723	0.9723	0.9723	0.9723	0.9723	0.9723	0.9723	0.9723	0.9723	0.9723	0.9723	0.9723	0.9723	0.9729	0.9723	0.9723	0.9723	0.9723	0.9723	0.9723	0.9723	0.9723	0.9723	0.9723	0.9723	0.9723	0.9723	0.9723	0.9723	0.9723	0.9723	0.9723
CNAC134	0.9518	0.9327	0.9327	0.9267	0.9512	0.9512	0.9294	0.9156	0.9162	0.9156	0.9723	0.9723	0.9729	0.9723	0.9723	0.9723	0.9723	0.9723	0.9723	0.9723	0.9723	0.9723	0.9723	0.9723	0.9723	0.9723	0.9723	0.9723	0.9723	0.9723	0.9729	0.9723	0.9723	0.9723	0.9723	0.9723	0.9723	0.9723	0.9723	0.9723	0.9723	0.9723	0.9723	0.9723	0.9723	0.9723	0.9723	0.9723	0.9723
CNAC136	0.9518	0.9327	0.9327	0.9267	0.9512	0.9512	0.9294	0.9156	0.9162	0.9156	0.9723	0.9723	0.9729	0.9723	0.9723	0.9723	0.9723	0.9723	0.9723	0.9723	0.9723	0.9723	0.9723	0.9723	0.9723	0.9723	0.9723	0.9723	0.9723	0.9723	0.9729	0.9723	0.9723	0.9723	0.9723	0.9723	0.9723	0.9723	0.9723	0.9723	0.9723	0.9723	0.9723	0.9723	0.9723	0.9723	0.9723	0.9723	0.9723
CNAC144	0.9518	0.9327	0.9327	0.9267	0.9512	0.9512	0.9294	0.9156	0.9162	0.9156	0.9723	0.9723	0.9729	0.9723	0.9723	0.9723	0.9723	0.9723	0.9723	0.9723	0.9723	0.9723	0.9723	0.9723	0.9723	0.9723	0.9723	0.9723	0.9723	0.9723	0.9729	0.9723	0.9723	0.9723	0.9723	0.9723	0.9723	0.9723	0.9723	0.9723	0.9723	0.9723	0.9723	0.9723	0.9723	0.9723	0.9723	0.9723	0.9723
CNAC145	0.9518	0.9327	0.9327	0.9267	0.9519	0.9519	0.9301	0.9162	0.9169	0.9162	0.9723	0.9723	0.9729	0.9723	0.9723	0.9723	0.9723	0.9723	0.9723	0.9723	0.9723	0.9723	0.9723	0.9723	0.9723	0.9723	0.9723	0.9723	0.9723	0.9723	0.9729	0.9723	0.9723	0.9723	0.9723	0.9723	0.9723	0.9723	0.9723	0.9723	0.9723	0.9723	0.9723	0.9723	0.9723	0.9723	0.9723	0.9723	0.9723
ICDCAC48	0.9518	0.9327	0.9327	0.9267	0.9512	0.9512	0.9294	0.9156	0.9162	0.9156	0.9723	0.9723	0.9729	0.9723	0.9723	0.9723	0.9723	0.9723	0.9723	0.9723	0.9723	0.9723	0.9723	0.9723	0.9723	0.9723	0.9723	0.9723	0.9723	0.9723	0.9729	0.9723	0.9723	0.9723	0.9723	0.9723	0.9723	0.9723	0.9723	0.9723	0.9723	0.9723	0.9723	0.9723	0.9723	0.9723	0.9723	0.9723	0.9723
SZACF0134G	0.9518	0.9327	0.9327	0.9267	0.9512	0.9512	0.9294	0.9156	0.9162	0.9156	0.9723	0.9723	0.9729	0.9723	0.9723	0.9723	0.9723	0.9723	0.9723	0.9723	0.9723	0.9723	0.9723	0.9723	0.9723	0.9723	0.9723	0.9723	0.9723	0.9723	0.9729	0.9723	0.9723	0.9723	0.9723	0.9723	0.9723	0.9723	0.9723	0.9723	0.9723	0.9723	0.9723	0.9723	0.9723	0.9723	0.9723	0.9723	0.9723
SZACF0142G	0.9486	0.9303	0.9303	0.9218	0.9486	0.9486	0.9324	0.9156	0.9163	0.9156	0.9704	0.9704	0.9711	0.9704	0.9704	0.9704	0.9704	0.9704	0.9704	0.9704	0.9704	0.9704	0.9704	0.9704	0.9704	0.9704	0.9704	0.9704	0.9704	0.9704	0.9711	0.9704	0.9704	0.9704	0.9704	0.9704	0.9704	0.9704	0.9704	0.9704	0.9704	0.9704	0.9704	0.9704	0.9704	0.9704	0.9704	0.9704	0.9704
SZACF0357G	0.9518	0.9327	0.9327	0.9267	0.9512	0.9512	0.9294	0.9156	0.9162	0.9156	0.9723	0.9723	0.9729	0.9723	0.9723	0.9723	0.9723	0.9723	0.9723	0.9723	0.9723	0.9723	0.9723	0.9723	0.9723	0.9723	0.9723	0.9723	0.9723	0.9723	0.9729	0.9723	0.9723	0.9723	0.9723	0.9723	0.9723	0.9723	0.9723	0.9723	0.9723	0.9723	0.9723	0.9723	0.9723	0.9723	0.9723	0.9723	0.9723
SZACF0363G	0.9492	0.93	0.93	0.9274	0.9492	0.9492	0.9301	0.9136	0.9169	0.9136	0.9736	0.9736	0.9743	0.9736	0.9736	0.9736	0.9736	0.9736	0.9736	0.9736	0.9736	0.9736	0.9736	0.9736	0.9736	0.9736	0.9736	0.9736	0.9736	0.9736	0.9743	0.9736	0.9736	0.9736	0.9736	0.9736	0.9736	0.9736	0.9736	0.9736	0.9736	0.9736	0.9736	0.9736	0.9736	0.9736	0.9736	0.9736	0.9736
SZACF0445G	0.9512	0.932	0.932	0.9261	0.9512	0.9512	0.9307	0.9156	0.9162	0.9156	0.9716	0.9716	0.9723	0.9716	0.9716	0.9716	0.9716	0.9716	0.9716	0.9716	0.9716	0.9716	0.9716	0.9716	0.9716	0.9716	0.9716	0.9716	0.9716	0.9716	0.9723	0.9716	0.9716	0.9716	0.9716	0.9716	0.9716	0.9716	0.9716	0.9716	0.9716	0.9716	0.9716	0.9716	0.9716	0.9716	0.9716	0.9716	0.9716
SZACF0484G	0.9518	0.9327	0.9327	0.9267	0.9512	0.9512	0.9294	0.9156	0.9162	0.9156	0.9723	0.9723	0.9729	0.9723	0.9723	0.9723	0.9723	0.9723	0.9723	0.9723	0.9723	0.9723	0.9723	0.9723	0.9723	0.9723	0.9723	0.9723	0.9723	0.9723	0.9729	0.9723	0.9723	0.9723	0.9723	0.9723	0.9723	0.9723	0.9723	0.9723	0.9723	0.9723	0.9723	0.9723	0.9723	0.9723	0.9723	0.9723	0.9723
SZACF0541G	0.9518	0.9327	0.9327	0.9267	0.9512	0.9512	0.9294	0.9156	0.9162	0.9156	0.9723	0.9723	0.9729	0.9723	0.9723	0.9723	0.9723	0.9723	0.9723	0.9723	0.9723	0.9723	0.9723	0.9723	0.9723	0.9723	0.9723	0.9723	0.9723	0.9723	0.9729	0.9723	0.9723	0.9723	0.9723	0.9723	0.9723	0.9723	0.9723	0.9723	0.9723	0.9723	0.9723	0.9723	0.9723	0.9723	0.9723	0.9723	0.9723
SZACF0602G	0.9512	0.932	0.932	0.9261	0.9505	0.9505	0.9301	0.9149	0.9156	0.9149	0.9716	0.9716	0.9723	0.9716	0.9716	0.9716	0.9716	0.9716	0.9716	0.9716	0.9716	0.9716	0.9716	0.9716	0.9716	0.9716	0.9716	0.9716	0.9716	0.9716	0.9723	0.9716	0.9716	0.9716	0.9716	0.9716	0.9716	0.9716	0.9716	0.9716	0.9716	0.9716	0.9716	0.9716	0.9716	0.9716	0.9716	0.9716	0.9716
SZACF0771G	0.9512	0.932	0.932	0.9261	0.9505	0.9505	0.9301	0.9149	0.9156	0.9149	0.9716	0.9716	0.9723	0.9716	0.9716	0.9716	0.9716	0.9716	0.9716	0.9716	0.9716	0.9716	0.9716	0.9716	0.9716	0.9716	0.9716	0.9716	0.9716	0.9716	0.9723	0.9716	0.9716	0.9716	0.9716	0.9716	0.9716	0.9716	0.9716	0.9716	0.9716	0.9716	0.9716	0.9716	0.9716	0.9716	0.9716	0.9716	0.9716
SZACF0852G	0.9518	0.9327	0.9327	0.9267	0.9512	0.9512	0.9294	0.9156	0.9162	0.9156	0.9723	0.9723	0.9729	0.9723	0.9723	0.9723	0.9723	0.9723	0.9723	0.9723	0.9723	0.9723	0.9723	0.9723	0.9723	0.9723	0.9723	0.9723	0.9723	0.9723	0.9729	0.9723	0.9723	0.9723	0.9723	0.9723	0.9723	0.9723	0.9723	0.9723	0.9723	0.9723	0.9723	0.9723	0.9723	0.9723	0.9723	0.9723	0.9723
SZACF1183G	0.9512	0.932	0.932	0.9261	0.9512	0.9512	0.9307	0.9156	0.9162	0.9156	0.9716	0.9716	0.9723	0.9716	0.9716	0.9716	0.9716	0.9716	0.9716	0.9716	0.9716	0.9716	0.9716	0.9716	0.9716	0.9716	0.9716	0.9716	0.9716	0.9716	0.9723	0.9716	0.9716	0.9716	0.9716	0.9716	0.9716	0.9716	0.9716	0.9716	0.9716	0.9716	0.9716	0.9716	0.9716	0.9716	0.9716	0.9716	0.9716
SZACF1192G	0.9492	0.93	0.93	0.9267	0.9492	0.9492	0.9301	0.9136	0.9169	0.9136	0.9736	0.9736	0.9743	0.9736	0.9736	0.9736	0.9736	0.9736	0.9736	0.9736	0.9736	0.9736	0.9736	0.9736	0.9736	0.9736	0.9736	0.9736	0.9736	0.9736	0.9743	0.9736	0.9736	0.9736	0.9736	0.9736	0.9736	0.9736	0.9736	0.9736	0.9736	0.9736	0.9736	0.9736	0.9736	0.9736	0.9736	0.9736	0.9736
SZACF1262G	0.9512	0.932	0.932	0.9261	0.9512	0.9512	0.9307	0.9156	0.9162	0.9156	0.9716	0.9716	0.9723	0.9716	0.9716	0.9716	0.9716	0.9716	0.9716	0.9716	0.9716	0.9716	0.9716	0.9716	0.9716	0.9716	0.9716	0.9716	0.9716	0.9716	0.9723	0.9716	0.9716	0.9716	0.9716	0.9716	0.9716	0.9716	0.9716	0.9716	0.9716	0.9716	0.9716	0.9716	0.9716	0.9716	0.9716	0.9716	0.9716
SZACF1311G	0.9486	0.9303	0.9303	0.9218	0.9479	0.9479	0.9317	0.9149	0.9156	0.9149	0.9704	0.9704	0.9711	0.9704	0.9704	0.9704	0.9704	0.9704	0.9704	0.9704	0.9704	0.9704	0.9704	0.9704	0.9704	0.9704	0.9704	0.9704	0.9704	0.9704	0.9711	0.9704	0.9704	0.9704	0.9704	0.9704	0.9704	0.9704	0.9704	0.9704	0.9704	0.9704	0.9704	0.9704	0.9704	0.9704	0.9704	0.9704	0.9704
SZACF1324G	0.9625	0.9419	0.9419	0.9381	0.9618	0.9618	0.9458	0.9297	0.9313	0.9297	0.974	0.974	0.9748	0.974	0.974	0.974	0.974	0.974	0.974	0.974	0.974	0.974	0.974	0.974	0.974	0.974	0.974	0.974	0.974	0.974	0.9748	0.974	0.974	0.974	0.974	0.974	0.974	0.974	0.974	0.974	0.974	0.974	0.974	0.974	0.974	0.974	0.974	0.974	0.974
SZACF1361G	0.9512	0.932	0.932	0.9261	0.9505	0.9505	0.9301	0.9149	0.9156	0.9149	0.9716	0.9716	0.9723	0.9716	0.9716	0.9716	0.9716	0.9716	0.9716	0.9716	0.9716	0.9716	0.9716	0.9716	0.9716	0.9716	0.9716	0.9716	0.9716	0.9716	0.9723	0.9716	0.9716	0.9716	0.9716	0.9716	0.9716	0.9716	0.9716	0.9716	0.9716	0.9716	0.9716	0.9716	0.9716	0.9716	0.9716	0.9716	0.9716
SZACF1402G	0.9518	0.9327	0.9327	0.9267	0.9512	0.9512	0.9294	0.9156	0.9162	0.9156	0.9723	0.9723	0.9729	0.9723	0.9723	0.9723	0.9723	0.9723	0.9723	0.9723	0.9723	0.9723	0.9723	0.9723	0.9723	0.9723	0.9723	0.9723	0.9723	0.9723	0.9729	0.9723	0.9723	0.9723	0.9723	0.9723	0.9723	0.9723	0.9723	0.9723	0.9723	0.9723	0.9723	0.9723	0.9723	0.9723	0.9723	0.9723	0.9723
SZACF1431G	0.9518	0.9327	0.9327	0.9267	0.9512	0.9512	0.9294	0.9156	0.9162	0.9156	0.9723	0.9723	0.9729	0.9723	0.9723	0.9723	0.9723	0.9723	0.9723	0.9723	0.9723	0.9723	0.9723	0.9723	0.9723	0.9723	0.9723	0.9723	0.9723	0.9723	0.9729	0.9723	0.9723	0.9723	0.9723	0.9723	0.9723	0.9723	0.9723	0.9723	0.9723	0.9723	0.9723	0.9723	0.9723	0.9723	0.9723	0.9723	0.9723
SZACF1841G	0.9512	0.932	0.932	0.9261	0.9505	0.9505	0.9301	0.9149	0.9156	0.9149	0.9716	0.9716	0.9723	0.9716	0.9716	0.9716	0.9716	0.9716	0.9716	0.9716	0.9716	0.9716	0.9716	0.9716	0.9716	0.9716	0.9716	0.9716	0.9716	0.9716	0.9723	0.9716	0.9716	0.9716	0.9716	0.9716	0.9716	0.9716	0.9716	0.9716	0.9716	0.9716	0.9716	0.9716	0.9716	0.9716	0.9716	0.9716	0.9716
SZACF1906G	0.9498	0.9307	0.9307	0.9274	0.9499	0.9499	0.9307	0.9143	0.9176	0.9143	0.9729	0.9729	0.9736	0.9729	0.9729	0.9729	0.9729	0.9729	0.9729	0.9729	0.9729	0.9729	0.9729	0.9729	0.9729	0.9729	0.9729	0.9729	0.9729	0.9729	0.9736	0.9729	0.9729	0.9729	0.9729	0.9729	0.9729	0.9729	0.9729	0.9729	0.9729	0.9729	0.9729	0.9729	0.9729	0.9729	0.9729	0.9729	0.9729
SZACF20180081G	0.9486	0.9303	0.9303	0.9218	0.9479	0.9479	0.9317	0.9149	0.9156	0.9149	0.9704	0.9704	0.9711	0.9704	0.9704	0.9704	0.9704	0.9704	0.9704	0.9704	0.9704	0.9704	0.9704	0.9704	0.9704	0.9704	0.9704	0.9704	0.9704	0.9704	0.9711	0.9704	0.9704	0.9704	0.9704	0.9704	0.9704	0.9704	0.9704	0.9704	0.9704	0.9704	0.9704	0.9704	0.9704	0.9704	0.9704	0.9704	0.9704
A.defluvii_CP053835	0.969	0.9558	0.9558	0.9446	0.9941	0.9941	0.9624	0.9498	0.9512	0.9498	0.9505	0.9505	0.9505	0.9505	0.9505	0.9505	0.9505	0.9505	0.9505	0.9505	0.9505	0.9505	0.9505	0.9505	0.9505	0.9505	0.9505	0.9512	0.9505	0.9505	0.9505	0.9505	0.9505	0.9505	0.9505	0.9505	0.9505	0.9512	0.9505	0.9505	0.9512	0.9505	0.9505	0.9505	0.9512	0.9505	0.9505	0.9505	0.9505
A.defluvii_NXIH00000000	0.969	0.9558	0.9558	0.9446	0.9941	0.9941	0.9624	0.9498	0.9512	0.9498	0.9505	0.9505	0.9505	0.9505	0.9505	0.9505	0.9505	0.9505	0.9505	0.9505	0.9505	0.9505	0.9505	0.9505	0.9505	0.9505	0.9505	0.9512	0.9505	0.9505	0.9505	0.9505	0.9505	0.9505	0.9505	0.9505	0.9505	0.9512	0.9505	0.9505	0.9512	0.9505	0.9505	0.9505	0.9512	0.9505	0.9505	0.9505	0.9505
A.ebronensis_CP053836	0.9479	0.9657	0.9657	0.9287	0.9591	0.9591	0.9624	0.967	0.967	0.967	0.9307	0.9307	0.9307	0.9307	0.9307	0.9307	0.9307	0.9307	0.9307	0.9307	0.9307	0.9307	0.9307	0.9307	0.9307	0.9307	0.9307	0.9314	0.9307	0.9307	0.9307	0.9307	0.9307	0.9307	0.9307	0.9307	0.9307	0.9314	0.9307	0.9307	0.9314	0.9307	0.9307	0.9307	0.9314	0.9307	0.9307	0.9307	0.9307
A.ebronensis_PDKJ00000000	0.9479	0.963	0.963	0.9274	0.9564	0.9564	0.9604	0.965	0.965	0.965	0.932	0.932	0.932	0.932	0.932	0.932	0.932	0.932	0.932	0.932	0.932	0.932	0.932	0.932	0.932	0.932	0.932	0.9327	0.932	0.932	0.932	0.932	0.932	0.932	0.932	0.932	0.932	0.9327	0.932	0.932	0.9327	0.932	0.932	0.932	0.9327	0.932	0.932	0.932	0.932
A.ebronensis_PDKK00000000	0.9479	0.9657	0.9657	0.9287	0.9591	0.9591	0.9624	0.967	0.967	0.967	0.9307	0.9307	0.9307	0.9307	0.9307	0.9307	0.9307	0.9307	0.9307	0.9307	0.9307	0.9307	0.9307	0.9307	0.9307	0.9307	0.9307	0.9314	0.9307	0.9307	0.9307	0.9307	0.9307	0.9307	0.9307	0.9307	0.9307	0.9314	0.9307	0.9307	0.9314	0.9307	0.9307	0.9307	0.9314	0.9307	0.9307	0.9307	0.9307
A.ellisii_CP032097	0.969	0.9531	0.9531	0.9413	0.9888	0.9888	0.9624	0.9472	0.9498	0.9472	0.9538	0.9538	0.9545	0.9538	0.9538	0.9538	0.9538	0.9538	0.9538	0.9538	0.9538	0.9538	0.9538	0.9538	0.9538	0.9538	0.9538	0.9538	0.9538	0.9538	0.9545	0.9538	0.9538	0.9538	0.9538	0.9538	0.9538	0.9538	0.9538	0.9538	0.9538	0.9538	0.9538	0.9538	0.9538	0.9538	0.9538	0.9538	0.9538
A.ellisii_NXIG00000000	0.969	0.9531	0.9531	0.9413	0.9888	0.9888	0.9624	0.9472	0.9498	0.9472	0.9538	0.9538	0.9545	0.9538	0.9538	0.9538	0.9538	0.9538	0.9538	0.9538	0.9538	0.9538	0.9538	0.9538	0.9538	0.9538	0.9538	0.9538	0.9538	0.9538	0.9545	0.9538	0.9538	0.9538	0.9538	0.9538	0.9538	0.9538	0.9538	0.9538	0.9538	0.9538	0.9538	0.9538	0.9538	0.9538	0.9538	0.9538	0.9538
A.faecis_CP053838	0.9492	0.936	0.936	0.9307	0.9472	0.9472	0.9307	0.9169	0.9176	0.9169	0.9802	0.9802	0.9802	0.9802	0.9802	0.9802	0.9802	0.9802	0.9802	0.9802	0.9802	0.9802	0.9802	0.9802	0.9802	0.9802	0.9802	0.9809	0.9802	0.9802	0.9802	0.9802	0.9802	0.9802	0.9802	0.9802	0.9802	0.9809	0.9802	0.9802	0.9809	0.9802	0.9802	0.9802	0.9809	0.9802	0.9802	0.9802	0.9802
A.faecis_JARS00000000	0.9492	0.936	0.936	0.9307	0.9472	0.9472	0.9307	0.9169	0.9176	0.9169	0.9802	0.9802	0.9802	0.9802	0.9802	0.9802	0.9802	0.9802	0.9802	0.9802	0.9802	0.9802	0.9802	0.9802	0.9802	0.9802	0.9802	0.9809	0.9802	0.9802	0.9802	0.9802	0.9802	0.9802	0.9802	0.9802	0.9802	0.9809	0.9802	0.9802	0.9809	0.9802	0.9802	0.9802	0.9809	0.9802	0.9802	0.9802	0.9802
A.faecis_JART00000000	0.9492	0.936	0.936	0.9307	0.9472	0.9472	0.9307	0.9169	0.9176	0.9169	0.9802	0.9802	0.9802	0.9802	0.9802	0.9802	0.9802	0.9802	0.9802	0.9802	0.9802	0.9802	0.9802	0.9802	0.9802	0.9802	0.9802	0.9809	0.9802	0.9802	0.9802	0.9802	0.9802	0.9802	0.9802	0.9802	0.9802	0.9809	0.9802	0.9802	0.9809	0.9802	0.9802	0.9802	0.9809	0.9802	0.9802	0.9802	0.9802
A.halophilus_CP031218	0.9459	0.9452	0.9452	0.9307	0.9439	0.9439	0.9386	0.9353	0.9353	0.9353	0.932	0.932	0.932	0.932	0.932	0.932	0.932	0.932	0.932	0.932	0.932	0.932	0.932	0.932	0.932	0.932	0.932	0.9327	0.932	0.932	0.932	0.932	0.932	0.932	0.932	0.932	0.932	0.9327	0.932	0.932	0.9327	0.932	0.932	0.932	0.9327	0.932	0.932	0.932	0.932
A.halophilus_NXIF00000000	0.9459	0.9452	0.9452	0.9307	0.9439	0.9439	0.9386	0.9353	0.9353	0.9353	0.932	0.932	0.932	0.932	0.932	0.932	0.932	0.932	0.932	0.932	0.932	0.932	0.932	0.932	0.932	0.932	0.932	0.9327	0.932	0.932	0.932	0.932	0.932	0.932	0.932	0.932	0.932	0.9327	0.932	0.932	0.9327	0.932	0.932	0.932	0.9327	0.932	0.932	0.932	0.932
SZABF1072G	0.9551	0.9392	0.9392	0.9359	0.9518	0.9518	0.936	0.9168	0.9201	0.9168	0.9993	0.9993	0.9993	0.9993	0.9993	0.9993	0.9993	0.9993	0.9993	0.9993	0.9993	0.9993	0.9993	0.9993	0.9993	0.9993	0.9993	1	0.9993	0.9993	0.9993	0.9993	0.9993	0.9993	0.9993	0.9993	0.9993	1	0.9993	0.9993	1	0.9993	0.9993	0.9993	1	0.9993	0.9993	0.9993	0.9993
SZABF1975G	0.9544	0.9386	0.9386	0.9353	0.9512	0.9512	0.9353	0.9162	0.9195	0.9162	0.9987	0.9987	0.9987	0.9987	0.9987	0.9987	0.9987	0.9987	0.9987	0.9987	0.9987	0.9987	0.9987	0.9987	0.9987	0.9987	0.9987	0.9993	0.9987	0.9987	0.9987	0.9987	0.9987	0.9987	0.9987	0.9987	0.9987	0.9993	0.9987	0.9987	0.9993	0.9987	0.9987	0.9987	0.9993	0.9987	0.9987	0.9987	0.9987
A.lacus_JAODIH000000000	0.9544	0.9386	0.9386	0.9353	0.9512	0.9512	0.9353	0.9162	0.9195	0.9162	0.9987	0.9987	0.9987	0.9987	0.9987	0.9987	0.9987	0.9987	0.9987	0.9987	0.9987	0.9987	0.9987	0.9987	0.9987	0.9987	0.9987	0.9993	0.9987	0.9987	0.9987	0.9987	0.9987	0.9987	0.9987	0.9987	0.9987	0.9993	0.9987	0.9987	0.9993	0.9987	0.9987	0.9987	0.9993	0.9987	0.9987	0.9987	0.9987
A.lacus_JAODII000000000	0.9551	0.9392	0.9392	0.9359	0.9518	0.9518	0.936	0.9168	0.9201	0.9168	0.9993	0.9993	0.9993	0.9993	0.9993	0.9993	0.9993	0.9993	0.9993	0.9993	0.9993	0.9993	0.9993	0.9993	0.9993	0.9993	0.9993	1	0.9993	0.9993	0.9993	0.9993	0.9993	0.9993	0.9993	0.9993	0.9993	1	0.9993	0.9993	1	0.9993	0.9993	0.9993	1	0.9993	0.9993	0.9993	0.9993
A.lacus_MUXF00000000	0.9551	0.9392	0.9392	0.9359	0.9518	0.9518	0.936	0.9168	0.9201	0.9168	0.9993	0.9993	0.9993	0.9993	0.9993	0.9993	0.9993	0.9993	0.9993	0.9993	0.9993	0.9993	0.9993	0.9993	0.9993	0.9993	0.9993	1	0.9993	0.9993	0.9993	0.9993	0.9993	0.9993	0.9993	0.9993	0.9993	1	0.9993	0.9993	1	0.9993	0.9993	0.9993	1	0.9993	0.9993	0.9993	0.9993
A.lanthieri_CP053839	0.9485	0.938	0.938	0.934	0.9492	0.9492	0.9334	0.9195	0.9202	0.9195	0.9802	0.9802	0.9802	0.9802	0.9802	0.9802	0.9802	0.9802	0.9802	0.9802	0.9802	0.9802	0.9802	0.9802	0.9802	0.9802	0.9802	0.9809	0.9802	0.9802	0.9802	0.9802	0.9802	0.9802	0.9802	0.9802	0.9802	0.9809	0.9802	0.9802	0.9809	0.9802	0.9802	0.9802	0.9809	0.9802	0.9802	0.9802	0.9802
A.lanthieri_JARU00000000	0.9485	0.938	0.938	0.934	0.9492	0.9492	0.9334	0.9195	0.9202	0.9195	0.9802	0.9802	0.9802	0.9802	0.9802	0.9802	0.9802	0.9802	0.9802	0.9802	0.9802	0.9802	0.9802	0.9802	0.9802	0.9802	0.9802	0.9809	0.9802	0.9802	0.9802	0.9802	0.9802	0.9802	0.9802	0.9802	0.9802	0.9809	0.9802	0.9802	0.9809	0.9802	0.9802	0.9802	0.9809	0.9802	0.9802	0.9802	0.9802
A.lanthieri_JARV00000000	0.9485	0.938	0.938	0.934	0.9492	0.9492	0.9334	0.9195	0.9202	0.9195	0.9802	0.9802	0.9802	0.9802	0.9802	0.9802	0.9802	0.9802	0.9802	0.9802	0.9802	0.9802	0.9802	0.9802	0.9802	0.9802	0.9802	0.9809	0.9802	0.9802	0.9802	0.9802	0.9802	0.9802	0.9802	0.9802	0.9802	0.9809	0.9802	0.9802	0.9809	0.9802	0.9802	0.9802	0.9809	0.9802	0.9802	0.9802	0.9802
A.lanthieri_JATO00000000	0.9485	0.938	0.938	0.934	0.9492	0.9492	0.9334	0.9195	0.9202	0.9195	0.9802	0.9802	0.9802	0.9802	0.9802	0.9802	0.9802	0.9802	0.9802	0.9802	0.9802	0.9802	0.9802	0.9802	0.9802	0.9802	0.9802	0.9809	0.9802	0.9802	0.9802	0.9802	0.9802	0.9802	0.9802	0.9802	0.9802	0.9809	0.9802	0.9802	0.9809	0.9802	0.9802	0.9802	0.9809	0.9802	0.9802	0.9802	0.9802
A.lanthieri_PDKI00000000	0.9479	0.9373	0.9373	0.9333	0.9492	0.9492	0.9347	0.9208	0.9215	0.9208	0.9795	0.9795	0.9795	0.9795	0.9795	0.9795	0.9795	0.9795	0.9795	0.9795	0.9795	0.9795	0.9795	0.9795	0.9795	0.9795	0.9795	0.9802	0.9795	0.9795	0.9795	0.9795	0.9795	0.9795	0.9795	0.9795	0.9795	0.9802	0.9795	0.9795	0.9802	0.9795	0.9795	0.9795	0.9802	0.9795	0.9795	0.9795	0.9795
A.lekithochrous_CP054052	0.9465	0.9379	0.9379	0.9584	0.9439	0.9439	0.9426	0.9294	0.9294	0.9294	0.9366	0.9366	0.9373	0.9366	0.9366	0.9366	0.9366	0.9366	0.9366	0.9366	0.9366	0.9366	0.9366	0.9366	0.9366	0.9366	0.9366	0.9366	0.9366	0.9366	0.9373	0.9366	0.9366	0.9366	0.9366	0.9366	0.9366	0.9366	0.9366	0.9366	0.9366	0.9366	0.9366	0.9366	0.9366	0.9366	0.9366	0.9366	0.9366
A.lekithochrous_PZYW00000000	0.9465	0.9379	0.9379	0.9584	0.9439	0.9439	0.9426	0.9294	0.9294	0.9294	0.9366	0.9366	0.9373	0.9366	0.9366	0.9366	0.9366	0.9366	0.9366	0.9366	0.9366	0.9366	0.9366	0.9366	0.9366	0.9366	0.9366	0.9366	0.9366	0.9366	0.9373	0.9366	0.9366	0.9366	0.9366	0.9366	0.9366	0.9366	0.9366	0.9366	0.9366	0.9366	0.9366	0.9366	0.9366	0.9366	0.9366	0.9366	0.9366
A.marinus_CP032101	0.9564	0.9584	0.9584	0.9379	0.9479	0.9479	0.9439	0.9314	0.93	0.9314	0.934	0.934	0.934	0.934	0.934	0.934	0.934	0.934	0.934	0.934	0.934	0.934	0.934	0.934	0.934	0.934	0.934	0.9346	0.934	0.934	0.934	0.934	0.934	0.934	0.934	0.934	0.934	0.9346	0.934	0.934	0.9346	0.934	0.934	0.934	0.9346	0.934	0.934	0.934	0.934
A.marinus_CP042812	0.9544	0.9564	0.9564	0.9373	0.9465	0.9465	0.9426	0.93	0.9287	0.93	0.932	0.932	0.932	0.932	0.932	0.932	0.932	0.932	0.932	0.932	0.932	0.932	0.932	0.932	0.932	0.932	0.932	0.9326	0.932	0.932	0.932	0.932	0.932	0.932	0.932	0.932	0.932	0.9326	0.932	0.932	0.9326	0.932	0.932	0.932	0.9326	0.932	0.932	0.932	0.932
A.marinus_FUYO00000000	0.9551	0.9571	0.9571	0.9373	0.9472	0.9472	0.9446	0.932	0.9307	0.932	0.932	0.932	0.932	0.932	0.932	0.932	0.932	0.932	0.932	0.932	0.932	0.932	0.932	0.932	0.932	0.932	0.932	0.9326	0.932	0.932	0.932	0.932	0.932	0.932	0.932	0.932	0.932	0.9326	0.932	0.932	0.9326	0.932	0.932	0.932	0.9326	0.932	0.932	0.932	0.932
A.marinus_NWVW00000000	0.9544	0.9564	0.9564	0.9373	0.9465	0.9465	0.9426	0.93	0.9287	0.93	0.932	0.932	0.932	0.932	0.932	0.932	0.932	0.932	0.932	0.932	0.932	0.932	0.932	0.932	0.932	0.932	0.932	0.9326	0.932	0.932	0.932	0.932	0.932	0.932	0.932	0.932	0.932	0.9326	0.932	0.932	0.9326	0.932	0.932	0.932	0.9326	0.932	0.932	0.932	0.932
A.marinus_NWVX00000000	0.9564	0.9584	0.9584	0.9379	0.9479	0.9479	0.9439	0.9314	0.93	0.9314	0.934	0.934	0.934	0.934	0.934	0.934	0.934	0.934	0.934	0.934	0.934	0.934	0.934	0.934	0.934	0.934	0.934	0.9346	0.934	0.934	0.934	0.934	0.934	0.934	0.934	0.934	0.934	0.9346	0.934	0.934	0.9346	0.934	0.934	0.934	0.9346	0.934	0.934	0.934	0.934
A.marinus_NXAO00000000	0.9564	0.9584	0.9584	0.9379	0.9479	0.9479	0.9439	0.9314	0.93	0.9314	0.934	0.934	0.934	0.934	0.934	0.934	0.934	0.934	0.934	0.934	0.934	0.934	0.934	0.934	0.934	0.934	0.934	0.9346	0.934	0.934	0.934	0.934	0.934	0.934	0.934	0.934	0.934	0.9346	0.934	0.934	0.9346	0.934	0.934	0.934	0.9346	0.934	0.934	0.934	0.934
A.marinus_PDJY00000000	0.9564	0.9584	0.9584	0.9379	0.9479	0.9479	0.9439	0.9314	0.93	0.9314	0.934	0.934	0.934	0.934	0.934	0.934	0.934	0.934	0.934	0.934	0.934	0.934	0.934	0.934	0.934	0.934	0.934	0.9346	0.934	0.934	0.934	0.934	0.934	0.934	0.934	0.934	0.934	0.9346	0.934	0.934	0.9346	0.934	0.934	0.934	0.9346	0.934	0.934	0.934	0.934
A.marinus_PTIW00000000	0.9551	0.9571	0.9571	0.9373	0.9472	0.9472	0.9446	0.932	0.9307	0.932	0.932	0.932	0.932	0.932	0.932	0.932	0.932	0.932	0.932	0.932	0.932	0.932	0.932	0.932	0.932	0.932	0.932	0.9326	0.932	0.932	0.932	0.932	0.932	0.932	0.932	0.932	0.932	0.9326	0.932	0.932	0.9326	0.932	0.932	0.932	0.9326	0.932	0.932	0.932	0.932
A.molluscorum_CP032098	0.9584	0.9511	0.9511	0.9399	0.9472	0.9472	0.9406	0.9307	0.9294	0.9307	0.928	0.928	0.928	0.928	0.928	0.928	0.928	0.928	0.928	0.928	0.928	0.928	0.928	0.928	0.928	0.928	0.928	0.9287	0.928	0.928	0.928	0.928	0.928	0.928	0.928	0.928	0.928	0.9287	0.928	0.928	0.9287	0.928	0.928	0.928	0.9287	0.928	0.928	0.928	0.928
A.molluscorum_NXFY00000000	0.9584	0.9511	0.9511	0.9399	0.9472	0.9472	0.9406	0.9307	0.9294	0.9307	0.928	0.928	0.928	0.928	0.928	0.928	0.928	0.928	0.928	0.928	0.928	0.928	0.928	0.928	0.928	0.928	0.928	0.9287	0.928	0.928	0.928	0.928	0.928	0.928	0.928	0.928	0.928	0.9287	0.928	0.928	0.9287	0.928	0.928	0.928	0.9287	0.928	0.928	0.928	0.928
A.mytili_CP031220	0.9379	0.9359	0.9359	0.9307	0.9413	0.9413	0.9413	0.9294	0.9314	0.9294	0.9406	0.9406	0.9406	0.9406	0.9406	0.9406	0.9406	0.9406	0.9406	0.9406	0.9406	0.9406	0.9406	0.9406	0.9406	0.9406	0.9406	0.9412	0.9406	0.9406	0.9406	0.9406	0.9406	0.9406	0.9406	0.9406	0.9406	0.9412	0.9406	0.9406	0.9412	0.9406	0.9406	0.9406	0.9412	0.9406	0.9406	0.9406	0.9406
A.mytili_PDJW00000000	0.9386	0.9366	0.9366	0.9313	0.9419	0.9419	0.9419	0.93	0.932	0.93	0.9412	0.9412	0.9412	0.9412	0.9412	0.9412	0.9412	0.9412	0.9412	0.9412	0.9412	0.9412	0.9412	0.9412	0.9412	0.9412	0.9412	0.9419	0.9412	0.9412	0.9412	0.9412	0.9412	0.9412	0.9412	0.9412	0.9412	0.9419	0.9412	0.9412	0.9419	0.9412	0.9412	0.9412	0.9419	0.9412	0.9412	0.9412	0.9412
A.nitrofigilis_CP001999	0.9584	0.9465	0.9465	0.9359	0.9578	0.9578	0.9512	0.9353	0.934	0.9353	0.9439	0.9439	0.9439	0.9439	0.9439	0.9439	0.9439	0.9439	0.9439	0.9439	0.9439	0.9439	0.9439	0.9439	0.9439	0.9439	0.9439	0.9445	0.9439	0.9439	0.9439	0.9439	0.9439	0.9439	0.9439	0.9439	0.9439	0.9445	0.9439	0.9439	0.9445	0.9439	0.9439	0.9439	0.9445	0.9439	0.9439	0.9439	0.9439
A.pacificus_CP035928	0.9617	0.9478	0.9478	0.9412	0.9505	0.9505	0.9452	0.93	0.9314	0.93	0.9439	0.9439	0.9439	0.9439	0.9439	0.9439	0.9439	0.9439	0.9439	0.9439	0.9439	0.9439	0.9439	0.9439	0.9439	0.9439	0.9439	0.9445	0.9439	0.9439	0.9439	0.9439	0.9439	0.9439	0.9439	0.9439	0.9439	0.9445	0.9439	0.9439	0.9445	0.9439	0.9439	0.9439	0.9445	0.9439	0.9439	0.9439	0.9439
A.parvus_CP019070	0.9505	0.9392	0.9392	0.9855	0.9419	0.9419	0.9314	0.9261	0.9274	0.9261	0.9333	0.9333	0.9333	0.9333	0.9333	0.9333	0.9333	0.9333	0.9333	0.9333	0.9333	0.9333	0.9333	0.9333	0.9333	0.9333	0.9333	0.934	0.9333	0.9333	0.9333	0.9333	0.9333	0.9333	0.9333	0.9333	0.9333	0.934	0.9333	0.9333	0.934	0.9333	0.9333	0.9333	0.934	0.9333	0.9333	0.9333	0.9333
A.parvus_CP032363	0.9518	0.9406	0.9406	0.9842	0.9432	0.9432	0.9327	0.9274	0.9287	0.9274	0.932	0.932	0.932	0.932	0.932	0.932	0.932	0.932	0.932	0.932	0.932	0.932	0.932	0.932	0.932	0.932	0.932	0.9326	0.932	0.932	0.932	0.932	0.932	0.932	0.932	0.932	0.932	0.9326	0.932	0.932	0.9326	0.932	0.932	0.932	0.9326	0.932	0.932	0.932	0.932
A.porcinus_ANJGF000000000	0.9439	0.932	0.932	0.9274	0.9472	0.9472	0.9354	0.9189	0.9222	0.9189	0.9657	0.9657	0.9657	0.9657	0.9657	0.9657	0.9657	0.9657	0.9657	0.9657	0.9657	0.9657	0.9657	0.9657	0.9657	0.9657	0.9657	0.9663	0.9657	0.9657	0.9657	0.9657	0.9657	0.9657	0.9657	0.9657	0.9657	0.9663	0.9657	0.9657	0.9663	0.9657	0.9657	0.9657	0.9663	0.9657	0.9657	0.9657	0.9657
A.porcinus_CP036246	0.9439	0.932	0.932	0.9274	0.9472	0.9472	0.9354	0.9189	0.9222	0.9189	0.9657	0.9657	0.9657	0.9657	0.9657	0.9657	0.9657	0.9657	0.9657	0.9657	0.9657	0.9657	0.9657	0.9657	0.9657	0.9657	0.9657	0.9663	0.9657	0.9657	0.9657	0.9657	0.9657	0.9657	0.9657	0.9657	0.9657	0.9663	0.9657	0.9657	0.9663	0.9657	0.9657	0.9657	0.9663	0.9657	0.9657	0.9657	0.9657
A.porcinus_LCSK00000000	0.9439	0.932	0.932	0.9274	0.9472	0.9472	0.9354	0.9189	0.9222	0.9189	0.9657	0.9657	0.9657	0.9657	0.9657	0.9657	0.9657	0.9657	0.9657	0.9657	0.9657	0.9657	0.9657	0.9657	0.9657	0.9657	0.9657	0.9663	0.9657	0.9657	0.9657	0.9657	0.9657	0.9657	0.9657	0.9657	0.9657	0.9663	0.9657	0.9657	0.9663	0.9657	0.9657	0.9657	0.9663	0.9657	0.9657	0.9657	0.9657
A.porcinus_LCSL00000000	0.9439	0.932	0.932	0.9274	0.9472	0.9472	0.9354	0.9189	0.9222	0.9189	0.9657	0.9657	0.9657	0.9657	0.9657	0.9657	0.9657	0.9657	0.9657	0.9657	0.9657	0.9657	0.9657	0.9657	0.9657	0.9657	0.9657	0.9663	0.9657	0.9657	0.9657	0.9657	0.9657	0.9657	0.9657	0.9657	0.9657	0.9663	0.9657	0.9657	0.9663	0.9657	0.9657	0.9657	0.9663	0.9657	0.9657	0.9657	0.9657
A.porcinus_LCUH00000000	0.9439	0.932	0.932	0.9274	0.9472	0.9472	0.9354	0.9189	0.9222	0.9189	0.9657	0.9657	0.9657	0.9657	0.9657	0.9657	0.9657	0.9657	0.9657	0.9657	0.9657	0.9657	0.9657	0.9657	0.9657	0.9657	0.9657	0.9663	0.9657	0.9657	0.9657	0.9657	0.9657	0.9657	0.9657	0.9657	0.9657	0.9663	0.9657	0.9657	0.9663	0.9657	0.9657	0.9657	0.9663	0.9657	0.9657	0.9657	0.9657
A.porcinus_LCUI00000000	0.9439	0.932	0.932	0.9274	0.9472	0.9472	0.9354	0.9189	0.9222	0.9189	0.9657	0.9657	0.9657	0.9657	0.9657	0.9657	0.9657	0.9657	0.9657	0.9657	0.9657	0.9657	0.9657	0.9657	0.9657	0.9657	0.9657	0.9663	0.9657	0.9657	0.9657	0.9657	0.9657	0.9657	0.9657	0.9657	0.9657	0.9663	0.9657	0.9657	0.9663	0.9657	0.9657	0.9657	0.9663	0.9657	0.9657	0.9657	0.9657
A.porcinus_LDIR00000000	0.9439	0.932	0.932	0.9274	0.9472	0.9472	0.9354	0.9189	0.9222	0.9189	0.9657	0.9657	0.9657	0.9657	0.9657	0.9657	0.9657	0.9657	0.9657	0.9657	0.9657	0.9657	0.9657	0.9657	0.9657	0.9657	0.9657	0.9663	0.9657	0.9657	0.9657	0.9657	0.9657	0.9657	0.9657	0.9657	0.9657	0.9663	0.9657	0.9657	0.9663	0.9657	0.9657	0.9657	0.9663	0.9657	0.9657	0.9657	0.9657
A.skirrowii_CP032099	0.9465	0.9326	0.9326	0.9267	0.9492	0.9492	0.9314	0.9162	0.9168	0.9162	0.9703	0.9703	0.9709	0.9703	0.9703	0.9703	0.9703	0.9703	0.9703	0.9703	0.9703	0.9703	0.9703	0.9703	0.9703	0.9703	0.9703	0.9703	0.9703	0.9703	0.9709	0.9703	0.9703	0.9703	0.9703	0.9703	0.9703	0.9703	0.9703	0.9703	0.9703	0.9703	0.9703	0.9703	0.9703	0.9703	0.9703	0.9703	0.9703
A.skirrowii_CP034309	0.9465	0.93	0.93	0.924	0.9472	0.9472	0.9294	0.9142	0.9149	0.9142	0.9696	0.9696	0.9703	0.9696	0.9696	0.9696	0.9696	0.9696	0.9696	0.9696	0.9696	0.9696	0.9696	0.9696	0.9696	0.9696	0.9696	0.9696	0.9696	0.9696	0.9703	0.9696	0.9696	0.9696	0.9696	0.9696	0.9696	0.9696	0.9696	0.9696	0.9696	0.9696	0.9696	0.9696	0.9696	0.9696	0.9696	0.9696	0.9696
A.skirrowii_LRUW00000000	0.9465	0.9326	0.9326	0.9267	0.9492	0.9492	0.9314	0.9162	0.9168	0.9162	0.9703	0.9703	0.9709	0.9703	0.9703	0.9703	0.9703	0.9703	0.9703	0.9703	0.9703	0.9703	0.9703	0.9703	0.9703	0.9703	0.9703	0.9703	0.9703	0.9703	0.9709	0.9703	0.9703	0.9703	0.9703	0.9703	0.9703	0.9703	0.9703	0.9703	0.9703	0.9703	0.9703	0.9703	0.9703	0.9703	0.9703	0.9703	0.9703
A.skirrowii_LRUX00000000	0.9465	0.93	0.93	0.924	0.9472	0.9472	0.9294	0.9142	0.9149	0.9142	0.9696	0.9696	0.9703	0.9696	0.9696	0.9696	0.9696	0.9696	0.9696	0.9696	0.9696	0.9696	0.9696	0.9696	0.9696	0.9696	0.9696	0.9696	0.9696	0.9696	0.9703	0.9696	0.9696	0.9696	0.9696	0.9696	0.9696	0.9696	0.9696	0.9696	0.9696	0.9696	0.9696	0.9696	0.9696	0.9696	0.9696	0.9696	0.9696
A.skirrowii_LRUZ00000000	0.9465	0.9326	0.9326	0.9267	0.9492	0.9492	0.9314	0.9162	0.9168	0.9162	0.9703	0.9703	0.9709	0.9703	0.9703	0.9703	0.9703	0.9703	0.9703	0.9703	0.9703	0.9703	0.9703	0.9703	0.9703	0.9703	0.9703	0.9703	0.9703	0.9703	0.9709	0.9703	0.9703	0.9703	0.9703	0.9703	0.9703	0.9703	0.9703	0.9703	0.9703	0.9703	0.9703	0.9703	0.9703	0.9703	0.9703	0.9703	0.9703
A.skirrowii_NXIC00000000	0.9465	0.9326	0.9326	0.9267	0.9492	0.9492	0.9314	0.9162	0.9168	0.9162	0.9703	0.9703	0.9709	0.9703	0.9703	0.9703	0.9703	0.9703	0.9703	0.9703	0.9703	0.9703	0.9703	0.9703	0.9703	0.9703	0.9703	0.9703	0.9703	0.9703	0.9709	0.9703	0.9703	0.9703	0.9703	0.9703	0.9703	0.9703	0.9703	0.9703	0.9703	0.9703	0.9703	0.9703	0.9703	0.9703	0.9703	0.9703	0.9703
A.skirrowii_PDJT00000000	0.9465	0.9326	0.9326	0.9267	0.9492	0.9492	0.9314	0.9162	0.9168	0.9162	0.9703	0.9703	0.9709	0.9703	0.9703	0.9703	0.9703	0.9703	0.9703	0.9703	0.9703	0.9703	0.9703	0.9703	0.9703	0.9703	0.9703	0.9703	0.9703	0.9703	0.9709	0.9703	0.9703	0.9703	0.9703	0.9703	0.9703	0.9703	0.9703	0.9703	0.9703	0.9703	0.9703	0.9703	0.9703	0.9703	0.9703	0.9703	0.9703
A.skirrowii_PDKH00000000	0.9425	0.9273	0.9273	0.9234	0.9479	0.9479	0.9294	0.9155	0.9162	0.9155	0.967	0.967	0.9676	0.967	0.967	0.967	0.967	0.967	0.967	0.967	0.967	0.967	0.967	0.967	0.967	0.967	0.967	0.967	0.967	0.967	0.9676	0.967	0.967	0.967	0.967	0.967	0.967	0.967	0.967	0.967	0.967	0.967	0.967	0.967	0.967	0.967	0.967	0.967	0.967
A.skirrowii_QEYG00000000	0.9452	0.9313	0.9313	0.9254	0.9485	0.9485	0.9307	0.9155	0.9162	0.9155	0.969	0.969	0.9696	0.969	0.969	0.969	0.969	0.969	0.969	0.969	0.969	0.969	0.969	0.969	0.969	0.969	0.969	0.969	0.969	0.969	0.9696	0.969	0.969	0.969	0.969	0.969	0.969	0.969	0.969	0.969	0.969	0.969	0.969	0.969	0.969	0.969	0.969	0.969	0.969
A.skirrowii_QWFD00000000	0.9452	0.9313	0.9313	0.9254	0.9485	0.9485	0.9307	0.9155	0.9162	0.9155	0.969	0.969	0.9696	0.969	0.969	0.969	0.969	0.969	0.969	0.969	0.969	0.969	0.969	0.969	0.969	0.969	0.969	0.969	0.969	0.969	0.9696	0.969	0.969	0.969	0.969	0.969	0.969	0.969	0.969	0.969	0.969	0.969	0.969	0.969	0.969	0.969	0.969	0.969	0.969
A.skirrowii_QWFE00000000	0.9452	0.9313	0.9313	0.9254	0.9485	0.9485	0.9307	0.9155	0.9162	0.9155	0.969	0.969	0.9696	0.969	0.969	0.969	0.969	0.969	0.969	0.969	0.969	0.969	0.969	0.969	0.969	0.969	0.969	0.969	0.969	0.969	0.9696	0.969	0.969	0.969	0.969	0.969	0.969	0.969	0.969	0.969	0.969	0.969	0.969	0.969	0.969	0.969	0.969	0.969	0.969
A.skirrowii_VZOH00000000	0.9465	0.9326	0.9326	0.9267	0.9492	0.9492	0.9314	0.9162	0.9168	0.9162	0.9703	0.9703	0.9709	0.9703	0.9703	0.9703	0.9703	0.9703	0.9703	0.9703	0.9703	0.9703	0.9703	0.9703	0.9703	0.9703	0.9703	0.9703	0.9703	0.9703	0.9709	0.9703	0.9703	0.9703	0.9703	0.9703	0.9703	0.9703	0.9703	0.9703	0.9703	0.9703	0.9703	0.9703	0.9703	0.9703	0.9703	0.9703	0.9703
CNAS01	0.9458	0.9293	0.9293	0.9234	0.9465	0.9465	0.9294	0.9142	0.9149	0.9142	0.969	0.969	0.9696	0.969	0.969	0.969	0.969	0.969	0.969	0.969	0.969	0.969	0.969	0.969	0.969	0.969	0.969	0.969	0.969	0.969	0.9696	0.969	0.969	0.969	0.969	0.969	0.969	0.969	0.969	0.969	0.969	0.969	0.969	0.969	0.969	0.969	0.969	0.969	0.969
CNAS02	0.9465	0.93	0.93	0.924	0.9472	0.9472	0.9294	0.9142	0.9149	0.9142	0.9696	0.9696	0.9703	0.9696	0.9696	0.9696	0.9696	0.9696	0.9696	0.9696	0.9696	0.9696	0.9696	0.9696	0.9696	0.9696	0.9696	0.9696	0.9696	0.9696	0.9703	0.9696	0.9696	0.9696	0.9696	0.9696	0.9696	0.9696	0.9696	0.9696	0.9696	0.9696	0.9696	0.9696	0.9696	0.9696	0.9696	0.9696	0.9696
CNAS03	0.9452	0.9313	0.9313	0.9254	0.9485	0.9485	0.9307	0.9155	0.9162	0.9155	0.969	0.969	0.9696	0.969	0.969	0.969	0.969	0.969	0.969	0.969	0.969	0.969	0.969	0.969	0.969	0.969	0.969	0.969	0.969	0.969	0.9696	0.969	0.969	0.969	0.969	0.969	0.969	0.969	0.969	0.969	0.969	0.969	0.969	0.969	0.969	0.969	0.969	0.969	0.969
CNAS04	0.9458	0.932	0.932	0.926	0.9492	0.9492	0.9314	0.9162	0.9168	0.9162	0.9696	0.9696	0.9703	0.9696	0.9696	0.9696	0.9696	0.9696	0.9696	0.9696	0.9696	0.9696	0.9696	0.9696	0.9696	0.9696	0.9696	0.9696	0.9696	0.9696	0.9703	0.9696	0.9696	0.9696	0.9696	0.9696	0.9696	0.9696	0.9696	0.9696	0.9696	0.9696	0.9696	0.9696	0.9696	0.9696	0.9696	0.9696	0.9696
CNAS05	0.9452	0.9313	0.9313	0.9254	0.9485	0.9485	0.9307	0.9155	0.9162	0.9155	0.969	0.969	0.9696	0.969	0.969	0.969	0.969	0.969	0.969	0.969	0.969	0.969	0.969	0.969	0.969	0.969	0.969	0.969	0.969	0.969	0.9696	0.969	0.969	0.969	0.969	0.969	0.969	0.969	0.969	0.969	0.969	0.969	0.969	0.969	0.969	0.969	0.969	0.969	0.969
CNAS06	0.9465	0.93	0.93	0.924	0.9472	0.9472	0.9294	0.9142	0.9149	0.9142	0.9696	0.9696	0.9703	0.9696	0.9696	0.9696	0.9696	0.9696	0.9696	0.9696	0.9696	0.9696	0.9696	0.9696	0.9696	0.9696	0.9696	0.9696	0.9696	0.9696	0.9703	0.9696	0.9696	0.9696	0.9696	0.9696	0.9696	0.9696	0.9696	0.9696	0.9696	0.9696	0.9696	0.9696	0.9696	0.9696	0.9696	0.9696	0.9696
CNAS07	0.9465	0.93	0.93	0.924	0.9472	0.9472	0.9294	0.9142	0.9149	0.9142	0.9696	0.9696	0.9703	0.9696	0.9696	0.9696	0.9696	0.9696	0.9696	0.9696	0.9696	0.9696	0.9696	0.9696	0.9696	0.9696	0.9696	0.9696	0.9696	0.9696	0.9703	0.9696	0.9696	0.9696	0.9696	0.9696	0.9696	0.9696	0.9696	0.9696	0.9696	0.9696	0.9696	0.9696	0.9696	0.9696	0.9696	0.9696	0.9696
CNAS08	0.9465	0.93	0.93	0.924	0.9472	0.9472	0.9294	0.9142	0.9149	0.9142	0.9696	0.9696	0.9703	0.9696	0.9696	0.9696	0.9696	0.9696	0.9696	0.9696	0.9696	0.9696	0.9696	0.9696	0.9696	0.9696	0.9696	0.9696	0.9696	0.9696	0.9703	0.9696	0.9696	0.9696	0.9696	0.9696	0.9696	0.9696	0.9696	0.9696	0.9696	0.9696	0.9696	0.9696	0.9696	0.9696	0.9696	0.9696	0.9696
CNAS09	0.9465	0.93	0.93	0.924	0.9472	0.9472	0.9294	0.9142	0.9149	0.9142	0.9696	0.9696	0.9703	0.9696	0.9696	0.9696	0.9696	0.9696	0.9696	0.9696	0.9696	0.9696	0.9696	0.9696	0.9696	0.9696	0.9696	0.9696	0.9696	0.9696	0.9703	0.9696	0.9696	0.9696	0.9696	0.9696	0.9696	0.9696	0.9696	0.9696	0.9696	0.9696	0.9696	0.9696	0.9696	0.9696	0.9696	0.9696	0.9696
CNAS10	0.9458	0.932	0.932	0.9267	0.9485	0.9485	0.9307	0.9155	0.9162	0.9155	0.9703	0.9703	0.9709	0.9703	0.9703	0.9703	0.9703	0.9703	0.9703	0.9703	0.9703	0.9703	0.9703	0.9703	0.9703	0.9703	0.9703	0.9703	0.9703	0.9703	0.9709	0.9703	0.9703	0.9703	0.9703	0.9703	0.9703	0.9703	0.9703	0.9703	0.9703	0.9703	0.9703	0.9703	0.9703	0.9703	0.9703	0.9703	0.9703
CNAS11	0.9458	0.9293	0.9293	0.9234	0.9465	0.9465	0.9287	0.9135	0.9142	0.9135	0.969	0.969	0.9696	0.969	0.969	0.969	0.969	0.969	0.969	0.969	0.969	0.969	0.969	0.969	0.969	0.969	0.969	0.969	0.969	0.969	0.9696	0.969	0.969	0.969	0.969	0.969	0.969	0.969	0.969	0.969	0.969	0.969	0.969	0.969	0.969	0.969	0.969	0.969	0.969
CNAS12	0.9458	0.932	0.932	0.926	0.9492	0.9492	0.932	0.9168	0.9175	0.9168	0.9696	0.9696	0.9703	0.9696	0.9696	0.9696	0.9696	0.9696	0.9696	0.9696	0.9696	0.9696	0.9696	0.9696	0.9696	0.9696	0.9696	0.9696	0.9696	0.9696	0.9703	0.9696	0.9696	0.9696	0.9696	0.9696	0.9696	0.9696	0.9696	0.9696	0.9696	0.9696	0.9696	0.9696	0.9696	0.9696	0.9696	0.9696	0.9696
CNAS13	0.9465	0.93	0.93	0.924	0.9472	0.9472	0.9294	0.9142	0.9149	0.9142	0.9696	0.9696	0.9703	0.9696	0.9696	0.9696	0.9696	0.9696	0.9696	0.9696	0.9696	0.9696	0.9696	0.9696	0.9696	0.9696	0.9696	0.9696	0.9696	0.9696	0.9703	0.9696	0.9696	0.9696	0.9696	0.9696	0.9696	0.9696	0.9696	0.9696	0.9696	0.9696	0.9696	0.9696	0.9696	0.9696	0.9696	0.9696	0.9696
CNAS14	0.9458	0.9293	0.9293	0.9234	0.9465	0.9465	0.9287	0.9135	0.9142	0.9135	0.969	0.969	0.9696	0.969	0.969	0.969	0.969	0.969	0.969	0.969	0.969	0.969	0.969	0.969	0.969	0.969	0.969	0.969	0.969	0.969	0.9696	0.969	0.969	0.969	0.969	0.969	0.969	0.969	0.969	0.969	0.969	0.969	0.969	0.969	0.969	0.969	0.969	0.969	0.969
CNAS15	0.9452	0.9313	0.9313	0.9254	0.9485	0.9485	0.9307	0.9155	0.9162	0.9155	0.969	0.969	0.9696	0.969	0.969	0.969	0.969	0.969	0.969	0.969	0.969	0.969	0.969	0.969	0.969	0.969	0.969	0.969	0.969	0.969	0.9696	0.969	0.969	0.969	0.969	0.969	0.969	0.969	0.969	0.969	0.969	0.969	0.969	0.969	0.969	0.969	0.969	0.969	0.969
CNAS17	0.9452	0.9313	0.9313	0.9254	0.9485	0.9485	0.9314	0.9162	0.9168	0.9162	0.969	0.969	0.9696	0.969	0.969	0.969	0.969	0.969	0.969	0.969	0.969	0.969	0.969	0.969	0.969	0.969	0.969	0.969	0.969	0.969	0.9696	0.969	0.969	0.969	0.969	0.969	0.969	0.969	0.969	0.969	0.969	0.969	0.969	0.969	0.969	0.969	0.969	0.969	0.969
ICDCAS19	0.9465	0.9326	0.9326	0.9267	0.9492	0.9492	0.9314	0.9162	0.9168	0.9162	0.9703	0.9703	0.9709	0.9703	0.9703	0.9703	0.9703	0.9703	0.9703	0.9703	0.9703	0.9703	0.9703	0.9703	0.9703	0.9703	0.9703	0.9703	0.9703	0.9703	0.9709	0.9703	0.9703	0.9703	0.9703	0.9703	0.9703	0.9703	0.9703	0.9703	0.9703	0.9703	0.9703	0.9703	0.9703	0.9703	0.9703	0.9703	0.9703
A.spp_BDIR00000000	0.9478	0.9591	0.9591	0.9399	0.9485	0.9485	0.9578	0.9531	0.9531	0.9531	0.9313	0.9313	0.9313	0.9313	0.9313	0.9313	0.9313	0.9313	0.9313	0.9313	0.9313	0.9313	0.9313	0.9313	0.9313	0.9313	0.9313	0.932	0.9313	0.9313	0.9313	0.9313	0.9313	0.9313	0.9313	0.9313	0.9313	0.932	0.9313	0.9313	0.932	0.9313	0.9313	0.9313	0.932	0.9313	0.9313	0.9313	0.9313
A.spp_CP041403	0.8996	0.891	0.891	0.9056	0.9083	0.9083	0.899	0.8957	0.899	0.8957	0.9155	0.9155	0.9161	0.9155	0.9155	0.9155	0.9155	0.9155	0.9155	0.9155	0.9155	0.9155	0.9155	0.9155	0.9155	0.9155	0.9155	0.9155	0.9155	0.9155	0.9161	0.9155	0.9155	0.9155	0.9155	0.9155	0.9155	0.9155	0.9155	0.9155	0.9155	0.9155	0.9155	0.9155	0.9155	0.9155	0.9155	0.9155	0.9155
A.roscoffensis_CP100595	0.9551	0.9432	0.9432	0.9505	0.9452	0.9452	0.9479	0.9353	0.9353	0.9353	0.9373	0.9373	0.9373	0.9373	0.9373	0.9373	0.9373	0.9373	0.9373	0.9373	0.9373	0.9373	0.9373	0.9373	0.9373	0.9373	0.9373	0.9379	0.9373	0.9373	0.9373	0.9373	0.9373	0.9373	0.9373	0.9373	0.9373	0.9379	0.9373	0.9373	0.9379	0.9373	0.9373	0.9373	0.9379	0.9373	0.9373	0.9373	0.9373
A.spp_PDJU00000000	0.9281	0.9386	0.9386	0.9195	0.9498	0.9498	0.9644	0.9888	0.9927	0.9888	0.9149	0.9149	0.9149	0.9149	0.9149	0.9149	0.9149	0.9149	0.9149	0.9149	0.9149	0.9149	0.9149	0.9149	0.9149	0.9149	0.9149	0.9155	0.9149	0.9149	0.9149	0.9149	0.9149	0.9149	0.9149	0.9149	0.9149	0.9155	0.9149	0.9149	0.9155	0.9149	0.9149	0.9149	0.9155	0.9149	0.9149	0.9149	0.9149
A.spp_PDJV00000000	0.9571	0.9439	0.9439	0.9412	0.9564	0.9564	0.9472	0.9366	0.9353	0.9366	0.9419	0.9419	0.9419	0.9419	0.9419	0.9419	0.9419	0.9419	0.9419	0.9419	0.9419	0.9419	0.9419	0.9419	0.9419	0.9419	0.9419	0.9425	0.9419	0.9419	0.9419	0.9419	0.9419	0.9419	0.9419	0.9419	0.9419	0.9425	0.9419	0.9419	0.9425	0.9419	0.9419	0.9419	0.9425	0.9419	0.9419	0.9419	0.9419
A.spp_PDKC00000000	0.9584	0.9524	0.9524	0.9406	0.9479	0.9479	0.9413	0.9287	0.9274	0.9287	0.9307	0.9307	0.9307	0.9307	0.9307	0.9307	0.9307	0.9307	0.9307	0.9307	0.9307	0.9307	0.9307	0.9307	0.9307	0.9307	0.9307	0.9313	0.9307	0.9307	0.9307	0.9307	0.9307	0.9307	0.9307	0.9307	0.9307	0.9313	0.9307	0.9307	0.9313	0.9307	0.9307	0.9307	0.9313	0.9307	0.9307	0.9307	0.9307
A.spp_PDKE00000000	0.9287	0.9393	0.9393	0.9201	0.9492	0.9492	0.9637	0.9881	0.9921	0.9881	0.9155	0.9155	0.9155	0.9155	0.9155	0.9155	0.9155	0.9155	0.9155	0.9155	0.9155	0.9155	0.9155	0.9155	0.9155	0.9155	0.9155	0.9162	0.9155	0.9155	0.9155	0.9155	0.9155	0.9155	0.9155	0.9155	0.9155	0.9162	0.9155	0.9155	0.9162	0.9155	0.9155	0.9155	0.9162	0.9155	0.9155	0.9155	0.9155
A.spp_PDKF00000000	0.9294	0.9406	0.9406	0.9208	0.9512	0.9512	0.967	0.9861	0.9901	0.9861	0.9175	0.9175	0.9175	0.9175	0.9175	0.9175	0.9175	0.9175	0.9175	0.9175	0.9175	0.9175	0.9175	0.9175	0.9175	0.9175	0.9175	0.9182	0.9175	0.9175	0.9175	0.9175	0.9175	0.9175	0.9175	0.9175	0.9175	0.9182	0.9175	0.9175	0.9182	0.9175	0.9175	0.9175	0.9182	0.9175	0.9175	0.9175	0.9175
A.spp_PDKG00000000	0.9617	0.9551	0.9551	0.9432	0.9512	0.9512	0.9439	0.932	0.9314	0.932	0.934	0.934	0.934	0.934	0.934	0.934	0.934	0.934	0.934	0.934	0.934	0.934	0.934	0.934	0.934	0.934	0.934	0.9346	0.934	0.934	0.934	0.934	0.934	0.934	0.934	0.934	0.934	0.9346	0.934	0.934	0.9346	0.934	0.934	0.934	0.9346	0.934	0.934	0.934	0.934
A.suis_CP032100	0.969	0.9512	0.9512	0.9479	0.9861	0.9861	0.9584	0.9446	0.9472	0.9446	0.9459	0.9459	0.9465	0.9459	0.9459	0.9459	0.9459	0.9459	0.9459	0.9459	0.9459	0.9459	0.9459	0.9459	0.9459	0.9459	0.9459	0.9459	0.9459	0.9459	0.9465	0.9459	0.9459	0.9459	0.9459	0.9459	0.9459	0.9459	0.9459	0.9459	0.9459	0.9459	0.9459	0.9459	0.9459	0.9459	0.9459	0.9459	0.9459
A.suis_NREO00000000	0.9696	0.9518	0.9518	0.9485	0.9868	0.9868	0.9591	0.9452	0.9479	0.9452	0.9465	0.9465	0.9472	0.9465	0.9465	0.9465	0.9465	0.9465	0.9465	0.9465	0.9465	0.9465	0.9465	0.9465	0.9465	0.9465	0.9465	0.9465	0.9465	0.9465	0.9472	0.9465	0.9465	0.9465	0.9465	0.9465	0.9465	0.9465	0.9465	0.9465	0.9465	0.9465	0.9465	0.9465	0.9465	0.9465	0.9465	0.9465	0.9465
A.thereius_CP035926	0.9393	0.9274	0.9274	0.9248	0.9453	0.9453	0.9307	0.9182	0.9215	0.9182	0.9617	0.9617	0.9624	0.9617	0.9617	0.9617	0.9617	0.9617	0.9617	0.9617	0.9617	0.9617	0.9617	0.9617	0.9617	0.9617	0.9617	0.9617	0.9617	0.9617	0.9624	0.9617	0.9617	0.9617	0.9617	0.9617	0.9617	0.9617	0.9617	0.9617	0.9617	0.9617	0.9617	0.9617	0.9617	0.9617	0.9617	0.9617	0.9617
A.thereius_LCUJ00000000	0.9393	0.9274	0.9274	0.9248	0.9453	0.9453	0.9307	0.9182	0.9215	0.9182	0.9617	0.9617	0.9624	0.9617	0.9617	0.9617	0.9617	0.9617	0.9617	0.9617	0.9617	0.9617	0.9617	0.9617	0.9617	0.9617	0.9617	0.9617	0.9617	0.9617	0.9624	0.9617	0.9617	0.9617	0.9617	0.9617	0.9617	0.9617	0.9617	0.9617	0.9617	0.9617	0.9617	0.9617	0.9617	0.9617	0.9617	0.9617	0.9617
A.thereius_LCUK00000000	0.9393	0.9274	0.9274	0.9248	0.9453	0.9453	0.9307	0.9182	0.9215	0.9182	0.9617	0.9617	0.9624	0.9617	0.9617	0.9617	0.9617	0.9617	0.9617	0.9617	0.9617	0.9617	0.9617	0.9617	0.9617	0.9617	0.9617	0.9617	0.9617	0.9617	0.9624	0.9617	0.9617	0.9617	0.9617	0.9617	0.9617	0.9617	0.9617	0.9617	0.9617	0.9617	0.9617	0.9617	0.9617	0.9617	0.9617	0.9617	0.9617
A.thereius_LDIS00000000	0.9393	0.9274	0.9274	0.9248	0.9453	0.9453	0.9307	0.9182	0.9215	0.9182	0.9617	0.9617	0.9624	0.9617	0.9617	0.9617	0.9617	0.9617	0.9617	0.9617	0.9617	0.9617	0.9617	0.9617	0.9617	0.9617	0.9617	0.9617	0.9617	0.9617	0.9624	0.9617	0.9617	0.9617	0.9617	0.9617	0.9617	0.9617	0.9617	0.9617	0.9617	0.9617	0.9617	0.9617	0.9617	0.9617	0.9617	0.9617	0.9617
A.thereius_VBUF00000000	0.9393	0.9274	0.9274	0.9248	0.9453	0.9453	0.9307	0.9182	0.9215	0.9182	0.9617	0.9617	0.9624	0.9617	0.9617	0.9617	0.9617	0.9617	0.9617	0.9617	0.9617	0.9617	0.9617	0.9617	0.9617	0.9617	0.9617	0.9617	0.9617	0.9617	0.9624	0.9617	0.9617	0.9617	0.9617	0.9617	0.9617	0.9617	0.9617	0.9617	0.9617	0.9617	0.9617	0.9617	0.9617	0.9617	0.9617	0.9617	0.9617
A.thereius_VBUG00000000	0.9393	0.9274	0.9274	0.9248	0.9453	0.9453	0.9307	0.9182	0.9215	0.9182	0.9617	0.9617	0.9624	0.9617	0.9617	0.9617	0.9617	0.9617	0.9617	0.9617	0.9617	0.9617	0.9617	0.9617	0.9617	0.9617	0.9617	0.9617	0.9617	0.9617	0.9624	0.9617	0.9617	0.9617	0.9617	0.9617	0.9617	0.9617	0.9617	0.9617	0.9617	0.9617	0.9617	0.9617	0.9617	0.9617	0.9617	0.9617	0.9617
A.thereius_VBUH00000000	0.9393	0.9274	0.9274	0.9248	0.9453	0.9453	0.9307	0.9182	0.9215	0.9182	0.9617	0.9617	0.9624	0.9617	0.9617	0.9617	0.9617	0.9617	0.9617	0.9617	0.9617	0.9617	0.9617	0.9617	0.9617	0.9617	0.9617	0.9617	0.9617	0.9617	0.9624	0.9617	0.9617	0.9617	0.9617	0.9617	0.9617	0.9617	0.9617	0.9617	0.9617	0.9617	0.9617	0.9617	0.9617	0.9617	0.9617	0.9617	0.9617
A.trophiarum_CP031367	0.9492	0.932	0.932	0.9267	0.9505	0.9505	0.9307	0.9182	0.9189	0.9182	0.9703	0.9703	0.9703	0.9703	0.9703	0.9703	0.9703	0.9703	0.9703	0.9703	0.9703	0.9703	0.9703	0.9703	0.9703	0.9703	0.9703	0.971	0.9703	0.9703	0.9703	0.9703	0.9703	0.9703	0.9703	0.9703	0.9703	0.971	0.9703	0.9703	0.971	0.9703	0.9703	0.9703	0.971	0.9703	0.9703	0.9703	0.9703
A.trophiarum_PDJS00000000	0.9485	0.9314	0.9314	0.9261	0.9499	0.9499	0.9301	0.9176	0.9182	0.9176	0.9696	0.9696	0.9696	0.9696	0.9696	0.9696	0.9696	0.9696	0.9696	0.9696	0.9696	0.9696	0.9696	0.9696	0.9696	0.9696	0.9696	0.9703	0.9696	0.9696	0.9696	0.9696	0.9696	0.9696	0.9696	0.9696	0.9696	0.9703	0.9696	0.9696	0.9703	0.9696	0.9696	0.9696	0.9703	0.9696	0.9696	0.9696	0.9696
A.vandammei_JADKPZ000000000	0.9478	0.9333	0.9333	0.93	0.9465	0.9465	0.9314	0.9188	0.9221	0.9188	0.9828	0.9828	0.9822	0.9828	0.9828	0.9828	0.9828	0.9828	0.9828	0.9828	0.9828	0.9828	0.9828	0.9828	0.9828	0.9828	0.9828	0.9822	0.9828	0.9828	0.9822	0.9828	0.9828	0.9828	0.9828	0.9828	0.9828	0.9822	0.9828	0.9828	0.9822	0.9828	0.9828	0.9828	0.9822	0.9828	0.9828	0.9828	0.9828
A.vandammei_JANJGB000000000	0.9478	0.9333	0.9333	0.93	0.9465	0.9465	0.9314	0.9188	0.9221	0.9188	0.9828	0.9828	0.9822	0.9828	0.9828	0.9828	0.9828	0.9828	0.9828	0.9828	0.9828	0.9828	0.9828	0.9828	0.9828	0.9828	0.9828	0.9822	0.9828	0.9828	0.9822	0.9828	0.9828	0.9828	0.9828	0.9828	0.9828	0.9822	0.9828	0.9828	0.9822	0.9828	0.9828	0.9828	0.9822	0.9828	0.9828	0.9828	0.9828
A.venerupis_CP053840	0.9842	0.9558	0.9558	0.9544	0.9683	0.9683	0.9512	0.9347	0.9347	0.9347	0.9505	0.9505	0.9505	0.9505	0.9505	0.9505	0.9505	0.9505	0.9505	0.9505	0.9505	0.9505	0.9505	0.9505	0.9505	0.9505	0.9505	0.9511	0.9505	0.9505	0.9505	0.9505	0.9505	0.9505	0.9505	0.9505	0.9505	0.9511	0.9505	0.9505	0.9511	0.9505	0.9505	0.9505	0.9511	0.9505	0.9505	0.9505	0.9505
A.vitoriensis_PDKA00000000	0.9465	0.9399	0.9399	0.932	0.9472	0.9472	0.9314	0.9149	0.9156	0.9149	0.9782	0.9782	0.9782	0.9782	0.9782	0.9782	0.9782	0.9782	0.9782	0.9782	0.9782	0.9782	0.9782	0.9782	0.9782	0.9782	0.9782	0.9789	0.9782	0.9782	0.9782	0.9782	0.9782	0.9782	0.9782	0.9782	0.9782	0.9789	0.9782	0.9782	0.9789	0.9782	0.9782	0.9782	0.9789	0.9782	0.9782	0.9782	0.9782
A.vitoriensis_PDKB00000000	0.9459	0.9393	0.9393	0.9314	0.9472	0.9472	0.9314	0.9149	0.9156	0.9149	0.9776	0.9776	0.9776	0.9776	0.9776	0.9776	0.9776	0.9776	0.9776	0.9776	0.9776	0.9776	0.9776	0.9776	0.9776	0.9776	0.9776	0.9782	0.9776	0.9776	0.9776	0.9776	0.9776	0.9776	0.9776	0.9776	0.9776	0.9782	0.9776	0.9776	0.9782	0.9776	0.9776	0.9776	0.9782	0.9776	0.9776	0.9776	0.9776
[truncated: 232 more columns]

## Sheet: Sheet3
	Table S2-Sheet3 gene711 sequence similarity of 34 type strains of Arcobacter species.
	A.acticola_CP042652	A.anaerophilus_CP041070	A.antarcticus_RCWF00000000	A.aquimarinus_CP030944	A.arenosus_VANU00000000	A.bivalviorum_CP031217	A.butzleri_CP000361	A.caeni_MUXE00000000	A.cibarius_CP054051	A.cloacae_CP053834	A.cryaerophilus_CP032824	A.defluvii_CP053835	A.ebronensis_CP053836	A.ellisii_CP032097	A.faecis_CP053838	A.halophilus_CP031218	A.lacus_MUXF00000000	A.lanthieri_CP053839	A.lekithochrous_CP054052	A.marinus_CP032101	A.molluscorum_CP032098	A.mytili_CP031220	A.nitrofigilis_CP001999	A.pacificus_CP035928	A.parvus_CP019070	A.porcinus_CP036246	A.roscoffensis_CP100595	A.skirrowii_CP032099	A.suis_CP032100	A.thereius_CP035926	A.trophiarum_CP031367	A.vandammei_JADKPZ000000000	A.venerupis_CP053840	A.vitoriensis_PDKB00000000
A.acticola_CP042652		0.5422	0.7333	0.7655	0.5181	0.5557	0.7396	0.7233	0.7286	0.7672	0.6817	0.7672	0.5432	0.7733	0.7119	0.6204	0.6949	0.7015	0.6783	0.6154	0.602	0.5857	0.5803	0.6878	0.7133	0.6327	0.6733	0.644	0.7233	0.6408	0.68	0.7136	0.7241	0.6965
A.anaerophilus_CP041070	0.5422		0.5366	0.5543	0.615	0.5688	0.5132	0.5364	0.5323	0.5512	0.5281	0.5402	0.6942	0.5537	0.5307	0.568	0.5302	0.5163	0.5271	0.5874	0.5906	0.5793	0.57	0.5141	0.5319	0.4788	0.5398	0.4985	0.5434	0.4879	0.5328	0.5496	0.5315	0.4946
A.antarcticus_RCWF00000000	0.7333	0.5366		0.6924	0.528	0.5522	0.6634	0.6667	0.6622	0.6756	0.6236	0.6941	0.536	0.6766	0.6571	0.6297	0.6535	0.6518	0.6939	0.6058	0.599	0.6095	0.6226	0.69	0.7897	0.5926	0.6786	0.6071	0.6829	0.5862	0.6202	0.6639	0.6601	0.6436
A.aquimarinus_CP030944	0.7655	0.5543	0.6924		0.5396	0.521	0.7347	0.7168	0.7381	0.9337	0.665	0.8027	0.5728	0.7717	0.7177	0.6189	0.7032	0.6982	0.6722	0.6105	0.6256	0.6057	0.5958	0.6738	0.6975	0.6165	0.6806	0.6214	0.7252	0.6214	0.675	0.7449	0.711	0.6816
A.arenosus_VANU00000000	0.5181	0.615	0.528	0.5396		0.5673	0.5171	0.519	0.5285	0.5269	0.5228	0.5364	0.6134	0.5313	0.5142	0.5545	0.5156	0.514	0.5328	0.5447	0.5512	0.5463	0.5678	0.5102	0.56	0.4703	0.528	0.4855	0.5199	0.4795	0.5086	0.5396	0.5139	0.5109
A.bivalviorum_CP031217	0.5557	0.5688	0.5522	0.521	0.5673		0.5162	0.5296	0.5509	0.524	0.4978	0.5479	0.6009	0.5192	0.5359	0.5627	0.5015	0.5177	0.531	0.5474	0.5902	0.581	0.5409	0.526	0.5704	0.5036	0.5431	0.5137	0.5377	0.5036	0.5022	0.5464	0.5439	0.5059
A.butzleri_CP000361	0.7396	0.5132	0.6634	0.7347	0.5171	0.5162		0.678	0.6899	0.7231	0.7112	0.7114	0.5389	0.7211	0.6899	0.5755	0.8259	0.7794	0.6256	0.5655	0.5804	0.5622	0.5599	0.6329	0.665	0.6343	0.6355	0.6553	0.6796	0.6392	0.7096	0.7098	0.6617	0.743
A.caeni_MUXE00000000	0.7233	0.5364	0.6667	0.7168	0.519	0.5296	0.678		0.657	0.7136	0.6168	0.7249	0.5297	0.7182	0.6618	0.5906	0.657	0.6537	0.6393	0.5987	0.5841	0.5829	0.5628	0.654	0.6829	0.6264	0.657	0.6216	0.8657	0.628	0.6135	0.6667	0.7977	0.6456
A.cibarius_CP054051	0.7286	0.5323	0.6622	0.7381	0.5285	0.5509	0.6899	0.657		0.7364	0.645	0.7602	0.538	0.7517	0.8367	0.6273	0.6949	0.6849	0.6539	0.6223	0.6341	0.6225	0.5697	0.6377	0.6874	0.6278	0.6488	0.6133	0.6699	0.623	0.655	0.8435	0.6716	0.6634
A.cloacae_CP053834	0.7672	0.5512	0.6756	0.9337	0.5269	0.524	0.7231	0.7136	0.7364		0.66	0.8129	0.5538	0.77	0.7228	0.6121	0.6982	0.7098	0.6706	0.6138	0.6206	0.5973	0.5819	0.6721	0.684	0.6117	0.6706	0.623	0.7138	0.6165	0.6833	0.7398	0.7209	0.6866
A.cryaerophilus_CP032824	0.6817	0.5281	0.6236	0.665	0.5228	0.4978	0.7112	0.6168	0.645	0.66		0.6983	0.5667	0.7015	0.6617	0.579	0.7277	0.7294	0.6172	0.5707	0.589	0.5828	0.5619	0.6214	0.6252	0.6377	0.6221	0.6538	0.6409	0.6393	0.8633	0.6783	0.6405	0.7145
A.defluvii_CP053835	0.7672	0.5402	0.6941	0.8027	0.5364	0.5479	0.7114	0.7249	0.7602	0.8129	0.6983		0.5712	0.8517	0.7364	0.6172	0.7181	0.7114	0.6739	0.6206	0.6307	0.6275	0.5906	0.6885	0.7076	0.6214	0.6722	0.6149	0.7382	0.6278	0.6733	0.7653	0.7176	0.6949
A.ebronensis_CP053836	0.5432	0.6942	0.536	0.5728	0.6134	0.6009	0.5389	0.5297	0.538	0.5538	0.5667	0.5712		0.5563	0.5443	0.5821	0.553	0.5389	0.5584	0.5935	0.5594	0.5626	0.6047	0.5542	0.5712	0.4886	0.5504	0.519	0.5398	0.5008	0.5526	0.5522	0.5417	0.5218
A.ellisii_CP032097	0.7733	0.5537	0.6766	0.7717	0.5313	0.5192	0.7211	0.7182	0.7517	0.77	0.7015	0.8517	0.5563		0.72	0.609	0.7294	0.7145	0.6634	0.6123	0.6339	0.601	0.5756	0.6408	0.665	0.6393	0.6634	0.6248	0.715	0.6457	0.6849	0.7467	0.7255	0.703
A.faecis_CP053838	0.7119	0.5307	0.6571	0.7177	0.5142	0.5359	0.6899	0.6618	0.8367	0.7228	0.6617	0.7364	0.5443	0.72		0.5953	0.6932	0.6866	0.6438	0.6003	0.6155	0.6141	0.5645	0.6361	0.6622	0.6359	0.6689	0.6246	0.6797	0.6327	0.6733	0.8503	0.6716	0.6733
A.halophilus_CP031218	0.6204	0.568	0.6297	0.6189	0.5545	0.5627	0.5755	0.5906	0.6273	0.6121	0.579	0.6172	0.5821	0.609	0.5953		0.5788	0.5887	0.6316	0.8611	0.7517	0.7323	0.6541	0.6123	0.6536	0.5728	0.6316	0.555	0.5919	0.5761	0.5824	0.6256	0.5895	0.5904
A.lacus_MUXF00000000	0.6949	0.5302	0.6535	0.7032	0.5156	0.5015	0.8259	0.657	0.6949	0.6982	0.7277	0.7181	0.553	0.7294	0.6932	0.5788		0.8143	0.6273	0.5605	0.5705	0.5809	0.5531	0.6312	0.6535	0.6521	0.6338	0.6618	0.6829	0.6537	0.7096	0.6915	0.6404	0.7678
A.lanthieri_CP053839	0.7015	0.5163	0.6518	0.6982	0.514	0.5177	0.7794	0.6537	0.6849	0.7098	0.7294	0.7114	0.5389	0.7145	0.6866	0.5887	0.8143		0.6191	0.5639	0.5887	0.5776	0.5462	0.6345	0.6716	0.6731	0.6256	0.6796	0.6715	0.678	0.7393	0.7114	0.6535	0.874
A.lekithochrous_CP054052	0.6783	0.5271	0.6939	0.6722	0.5328	0.531	0.6256	0.6393	0.6539	0.6706	0.6172	0.6739	0.5584	0.6634	0.6438	0.6316	0.6273	0.6191		0.601	0.6112	0.6214	0.5649	0.6533	0.6922	0.5914	0.7432	0.5865	0.6683	0.5962	0.5891	0.6505	0.652	0.6223
A.marinus_CP032101	0.6154	0.5874	0.6058	0.6105	0.5447	0.5474	0.5655	0.5987	0.6223	0.6138	0.5707	0.6206	0.5935	0.6123	0.6003	0.8611	0.5605	0.5639	0.601		0.7552	0.7219	0.6434	0.6073	0.628	0.5485	0.6095	0.5485	0.5951	0.5599	0.5674	0.6138	0.601	0.5556
A.molluscorum_CP032098	0.602	0.5906	0.599	0.6256	0.5512	0.5902	0.5804	0.5841	0.6341	0.6206	0.589	0.6307	0.5594	0.6339	0.6155	0.7517	0.5705	0.5887	0.6112	0.7552		0.7427	0.6075	0.589	0.6314	0.568	0.6129	0.5696	0.5854	0.5744	0.5707	0.6476	0.5911	0.5788
A.mytili_CP031220	0.5857	0.5793	0.6095	0.6057	0.5463	0.581	0.5622	0.5829	0.6225	0.5973	0.5828	0.6275	0.5626	0.601	0.6141	0.7323	0.5809	0.5776	0.6214	0.7219	0.7427		0.6061	0.5924	0.6299	0.5813	0.6367	0.5636	0.5971	0.5684	0.5695	0.6292	0.5784	0.5825
A.nitrofigilis_CP001999	0.5803	0.57	0.6226	0.5958	0.5678	0.5409	0.5599	0.5628	0.5697	0.5819	0.5619	0.5906	0.6047	0.5756	0.5645	0.6541	0.5531	0.5462	0.5649	0.6434	0.6075	0.6061		0.5636	0.5891	0.5377	0.5877	0.5427	0.5707	0.5394	0.5653	0.5697	0.561	0.5531
A.pacificus_CP035928	0.6878	0.5141	0.69	0.6738	0.5102	0.526	0.6329	0.654	0.6377	0.6721	0.6214	0.6885	0.5542	0.6408	0.6361	0.6123	0.6312	0.6345	0.6533	0.6073	0.589	0.5924	0.5636		0.7233	0.5849	0.6967	0.5802	0.6587	0.5881	0.6181	0.6459	0.6539	0.6216
A.parvus_CP019070	0.7133	0.5319	0.7897	0.6975	0.56	0.5704	0.665	0.6829	0.6874	0.684	0.6252	0.7076	0.5712	0.665	0.6622	0.6536	0.6535	0.6716	0.6922	0.628	0.6314	0.6299	0.5891	0.7233		0.6135	0.6854	0.6087	0.6829	0.6119	0.6153	0.6807	0.6683	0.6535
A.porcinus_CP036246	0.6327	0.4788	0.5926	0.6165	0.4703	0.5036	0.6343	0.6264	0.6278	0.6117	0.6377	0.6214	0.4886	0.6393	0.6359	0.5728	0.6521	0.6731	0.5914	0.5485	0.568	0.5813	0.5377	0.5849	0.6135		0.6138	0.7767	0.6232	0.9252	0.6296	0.6489	0.6248	0.6667
A.roscoffensis_CP100595	0.6733	0.5398	0.6786	0.6806	0.528	0.5431	0.6355	0.657	0.6488	0.6706	0.6221	0.6722	0.5504	0.6634	0.6689	0.6316	0.6338	0.6256	0.7432	0.6095	0.6129	0.6367	0.5877	0.6967	0.6854	0.6138		0.5962	0.6683	0.609	0.6254	0.6555	0.6879	0.6322
A.skirrowii_CP032099	0.644	0.4985	0.6071	0.6214	0.4855	0.5137	0.6553	0.6216	0.6133	0.623	0.6538	0.6149	0.519	0.6248	0.6246	0.555	0.6618	0.6796	0.5865	0.5485	0.5696	0.5636	0.5427	0.5802	0.6087	0.7767	0.5962		0.6296	0.7832	0.6409	0.6408	0.6119	0.6748
A.suis_CP032100	0.7233	0.5434	0.6829	0.7252	0.5199	0.5377	0.6796	0.8657	0.6699	0.7138	0.6409	0.7382	0.5398	0.715	0.6797	0.5919	0.6829	0.6715	0.6683	0.5951	0.5854	0.5971	0.5707	0.6587	0.6829	0.6232	0.6683	0.6296		0.628	0.6264	0.6829	0.7896	0.6602
A.thereius_CP035926	0.6408	0.4879	0.5862	0.6214	0.4795	0.5036	0.6392	0.628	0.623	0.6165	0.6393	0.6278	0.5008	0.6457	0.6327	0.5761	0.6537	0.678	0.5962	0.5599	0.5744	0.5684	0.5394	0.5881	0.6119	0.9252	0.609	0.7832	0.628		0.6264	0.6473	0.6345	0.6667
A.trophiarum_CP031367	0.68	0.5328	0.6202	0.675	0.5086	0.5022	0.7096	0.6135	0.655	0.6833	0.8633	0.6733	0.5526	0.6849	0.6733	0.5824	0.7096	0.7393	0.5891	0.5674	0.5707	0.5695	0.5653	0.6181	0.6153	0.6296	0.6254	0.6409	0.6264	0.6264		0.675	0.6438	0.731
A.vandammei_JADKPZ000000000	0.7136	0.5496	0.6639	0.7449	0.5396	0.5464	0.7098	0.6667	0.8435	0.7398	0.6783	0.7653	0.5522	0.7467	0.8503	0.6256	0.6915	0.7114	0.6505	0.6138	0.6476	0.6292	0.5697	0.6459	0.6807	0.6489	0.6555	0.6408	0.6829	0.6473	0.675		0.665	0.6882
A.venerupis_CP053840	0.7241	0.5315	0.6601	0.711	0.5139	0.5439	0.6617	0.7977	0.6716	0.7209	0.6405	0.7176	0.5417	0.7255	0.6716	0.5895	0.6404	0.6535	0.652	0.601	0.5911	0.5784	0.561	0.6539	0.6683	0.6248	0.6879	0.6119	0.7896	0.6345	0.6438	0.665		0.6388
A.vitoriensis_PDKB00000000	0.6965	0.4946	0.6436	0.6816	0.5109	0.5059	0.743	0.6456	0.6634	0.6866	0.7145	0.6949	0.5218	0.703	0.6733	0.5904	0.7678	0.874	0.6223	0.5556	0.5788	0.5825	0.5531	0.6216	0.6535	0.6667	0.6322	0.6748	0.6602	0.6667	0.731	0.6882	0.6388
