# Supplementary material for: Genomic diversity and taxonomic marker for Arcobacter species
Source: Front Microbiol. 2023 Oct 10;14:1278268. doi: 10.3389/fmicb.2023.1278268 (PMC10594997; doi:10.3389/fmicb.2023.1278268)
Supplement: Supplementary file 3 [file Table_3.XLSX]

## Sheet: Sheet1
Table S3-Sheet1 Results of ANI (lower diagonal) and gene711 (upper diagonal) between genomes of Arcobacter.
	A.acticola_CP042652	A.anaerophilus_CP041070	A.anaerophilus_PDKO00000000	A.antarcticus_RCWF00000000	A.aquimarinus_CP030944	A.aquimarinus_JACKAR000000000	A.aquimarinus_NXIJ00000000	A.arenosus_VANU00000000	A.bivalviorum_CP031217	A.bivalviorum_PDKL00000000	A.bivalviorum_PDKM00000000	A.butzleri_Ab_1426_2003	A.butzleri_Ab_1711	A.butzleri_Ab_2211	A.butzleri_Ab_2811	A.butzleri_Ab_3711	A.butzleri_Ab_4211	A.butzleri_Ab_4511	A.butzleri_Ab_A103	A.butzleri_Ab_A111	A.butzleri_Ab_CR424	A.butzleri_Ab_CR461	A.butzleri_Ab_CR502	A.butzleri_Ab_CR604	A.butzleri_Ab_CR641	A.butzleri_Ab_CR891	A.butzleri_Ab_CR892	A.butzleri_Ab_CR1132	A.butzleri_Ab_CR1143	A.butzleri_Ab_DQ20dA1	A.butzleri_Ab_DQ31A1	A.butzleri_Ab_DQ40A1	A.butzleri_Ab_DQ64A1	A.butzleri_AEPT00000000	A.butzleri_AFNL00000000	A.butzleri_AP012047	A.butzleri_BMQR00000000	A.butzleri_CP000361	A.butzleri_CP041386	A.butzleri_DNRA7	A.butzleri_JABWGL000000000	A.butzleri_JABWGM000000000	A.butzleri_JAIQ00000000	A.butzleri_JAIR00000000	A.butzleri_JAIT00000000	A.butzleri_JAIU00000000	A.butzleri_JAIV00000000	A.butzleri_JAIX00000000	A.butzleri_LT906455
A.acticola_CP042652		0.52812	0.52812	0.72652	0.76549	0.76549	0.76549	0.51254	0.55721	0.55572	0.55721	0.75296	0.74627	0.7529	0.74619	0.73964	0.74627	0.74295	0.74793	0.74461	0.75124	0.74295	0.74461	0.74461	0.74627	0.75124	0.75127	0.75296	0.74295	0.75465	0.74959	0.74958	0.75127	0.75127	0.74461	0.75465	0.75296	0.75296	0.74461	0.74793	0.74461	0.74461	0.74295	0.74959	0.74627	0.74461	0.75465	0.7529	0.75296
A.anaerophilus_CP041070	0.7521		1	0.51887	0.54517	0.54517	0.54517	0.59777	0.57078	0.57534	0.57078	0.5142	0.51084	0.51393	0.51735	0.50929	0.51548	0.51548	0.50774	0.50929	0.51393	0.51393	0.51703	0.51548	0.51548	0.51238	0.5142	0.5142	0.51393	0.51104	0.51393	0.50946	0.5142	0.51262	0.51084	0.51262	0.50789	0.50789	0.51084	0.50929	0.51703	0.51703	0.51393	0.51238	0.51084	0.50929	0.51262	0.51393	0.50789
A.anaerophilus_PDKO00000000	0.7485	1		0.51887	0.54517	0.54517	0.54517	0.59777	0.57078	0.57534	0.57078	0.5142	0.51084	0.51393	0.51735	0.50929	0.51548	0.51548	0.50774	0.50929	0.51393	0.51393	0.51703	0.51548	0.51548	0.51238	0.5142	0.5142	0.51393	0.51104	0.51393	0.50946	0.5142	0.51262	0.51084	0.51262	0.50789	0.50789	0.51084	0.50929	0.51703	0.51703	0.51393	0.51238	0.51084	0.50929	0.51262	0.51393	0.50789
A.antarcticus_RCWF00000000	0.7871	0.749	0.7491		0.68395	0.68395	0.68395	0.52133	0.55007	0.55007	0.55007	0.6772	0.67047	0.6721	0.67221	0.67047	0.67047	0.66884	0.66884	0.66884	0.67047	0.66721	0.6721	0.6721	0.67047	0.6721	0.67887	0.67554	0.66721	0.67388	0.66884	0.67554	0.67554	0.67221	0.67047	0.67554	0.67055	0.67055	0.66884	0.6721	0.6721	0.6721	0.66721	0.66884	0.67047	0.66884	0.67554	0.67374	0.67055
A.aquimarinus_CP030944	0.8174	0.7534	0.7535	0.782		1	1	0.54054	0.53614	0.54217	0.53614	0.74619	0.74627	0.74793	0.74281	0.74627	0.74793	0.74295	0.74295	0.74129	0.74959	0.74461	0.74627	0.74959	0.74627	0.74793	0.74281	0.74619	0.74461	0.74788	0.74295	0.74281	0.74788	0.74958	0.74461	0.74788	0.7445	0.7445	0.74129	0.74295	0.74793	0.74793	0.74461	0.74295	0.74627	0.74129	0.74619	0.74793	0.7445
A.aquimarinus_JACKAR000000000	0.8157	0.7515	0.7519	0.7796	0.9705		1	0.54054	0.53614	0.54217	0.53614	0.74619	0.74627	0.74793	0.74281	0.74627	0.74793	0.74295	0.74295	0.74129	0.74959	0.74461	0.74627	0.74959	0.74627	0.74793	0.74281	0.74619	0.74461	0.74788	0.74295	0.74281	0.74788	0.74958	0.74461	0.74788	0.7445	0.7445	0.74129	0.74295	0.74793	0.74793	0.74461	0.74295	0.74627	0.74129	0.74619	0.74793	0.7445
A.aquimarinus_NXIJ00000000	0.8154	0.7502	0.7505	0.7797	1	0.9783		0.54054	0.53614	0.54217	0.53614	0.74619	0.74627	0.74793	0.74281	0.74627	0.74793	0.74295	0.74295	0.74129	0.74959	0.74461	0.74627	0.74959	0.74627	0.74793	0.74281	0.74619	0.74461	0.74788	0.74295	0.74281	0.74788	0.74958	0.74461	0.74788	0.7445	0.7445	0.74129	0.74295	0.74793	0.74793	0.74461	0.74295	0.74627	0.74129	0.74619	0.74793	0.7445
A.arenosus_VANU00000000	0.7611	0.7698	0.7699	0.7597	0.7613	0.7615	0.7621		0.57252	0.58015	0.57252	0.52373	0.52484	0.5295	0.51741	0.52795	0.5295	0.52484	0.52484	0.5264	0.5264	0.52795	0.52795	0.5295	0.52795	0.5295	0.52215	0.52532	0.52795	0.52215	0.5295	0.52057	0.52373	0.52215	0.52484	0.52373	0.52215	0.52215	0.52329	0.52484	0.5295	0.5295	0.52795	0.5295	0.52484	0.5264	0.52215	0.53261	0.52215
A.bivalviorum_CP031217	0.7652	0.7687	0.7689	0.766	0.7665	0.7627	0.7671	0.7822		0.97706	1	0.53523	0.52872	0.53166	0.52924	0.5243	0.52872	0.52725	0.53019	0.53166	0.53314	0.53166	0.52725	0.52872	0.53019	0.53166	0.53073	0.53523	0.53166	0.53523	0.52872	0.53073	0.53223	0.53223	0.52872	0.53673	0.53673	0.53673	0.52725	0.52725	0.52872	0.52872	0.53166	0.53019	0.52872	0.53166	0.53523	0.53166	0.53673
A.bivalviorum_PDKL00000000	0.7627	0.7675	0.7676	0.7629	0.7634	0.7639	0.7642	0.7812	0.9652		0.97706	0.53673	0.53019	0.53608	0.53073	0.52577	0.53019	0.52872	0.53166	0.53314	0.53461	0.53314	0.53019	0.53019	0.53166	0.53314	0.53223	0.53673	0.53314	0.53673	0.53019	0.53223	0.53373	0.53373	0.53019	0.53823	0.53823	0.53823	0.52872	0.52872	0.53019	0.53019	0.53314	0.53166	0.53019	0.53314	0.53673	0.53608	0.53823
A.bivalviorum_PDKM00000000	0.7639	0.7669	0.767	0.7632	0.7653	0.7651	0.7657	0.78	0.9972	0.9624		0.53523	0.52872	0.53166	0.52924	0.5243	0.52872	0.52725	0.53019	0.53166	0.53314	0.53166	0.52725	0.52872	0.53019	0.53166	0.53073	0.53523	0.53166	0.53523	0.52872	0.53073	0.53223	0.53223	0.52872	0.53673	0.53673	0.53673	0.52725	0.52725	0.52872	0.52872	0.53166	0.53019	0.52872	0.53166	0.53523	0.53166	0.53673
A.butzleri_Ab_1426_2003	0.8018	0.753	0.7532	0.7727	0.8175	0.8138	0.8182	0.7613	0.7629	0.7631	0.7631		0.98816	0.98816	0.978	0.97631	0.98646	0.98816	0.98646	0.98139	0.99492	0.98477	0.98477	0.98477	0.98308	0.98985	0.99323	0.99323	0.98477	0.99492	0.98646	0.98646	0.98985	0.98985	0.98646	0.99831	0.98816	0.98816	0.98308	0.98646	0.98477	0.98477	0.98477	0.98816	0.98816	0.98139	0.99323	0.98816	0.98816
A.butzleri_Ab_1711	0.8003	0.752	0.7522	0.7734	0.8161	0.8136	0.8168	0.761	0.7626	0.7625	0.7632	0.9737		0.98342	0.98308	0.98839	0.99502	0.99337	0.98839	0.99337	0.99337	0.99005	0.99337	0.99171	0.98839	0.98507	0.98816	0.98816	0.99005	0.98985	0.98176	0.99492	0.99154	0.99831	0.99834	0.98985	0.99323	0.99323	0.99171	0.99502	0.99005	0.99005	0.99005	0.98342	1	0.99337	0.98816	0.98342	0.99323
A.butzleri_Ab_2211	0.7998	0.7522	0.7523	0.7728	0.8149	0.8122	0.8156	0.7612	0.7625	0.762	0.7626	0.9744	0.971		0.97462	0.97512	0.98507	0.9801	0.98176	0.9801	0.99005	0.9801	0.98342	0.98176	0.98176	0.99171	0.98816	0.98816	0.9801	0.99323	0.98839	0.98477	0.98477	0.98477	0.98176	0.98985	0.98308	0.98308	0.98176	0.98507	0.98342	0.98342	0.9801	0.99005	0.98342	0.9801	0.99154	0.99668	0.98308
A.butzleri_Ab_2811	0.7988	0.7519	0.752	0.7735	0.8164	0.813	0.8169	0.7601	0.7625	0.7618	0.7627	0.9763	0.9769	0.9763		0.97293	0.98308	0.98308	0.97124	0.9797	0.97631	0.98308	0.98139	0.98139	0.97631	0.97631	0.98477	0.978	0.98308	0.97631	0.97293	0.98477	0.978	0.98139	0.98139	0.97631	0.9797	0.9797	0.98139	0.98477	0.978	0.978	0.98308	0.97462	0.98308	0.9797	0.978	0.97462	0.9797
A.butzleri_Ab_3711	0.8001	0.7538	0.7539	0.774	0.8179	0.8141	0.8187	0.7618	0.7638	0.7639	0.7641	0.9758	0.9801	0.9734	0.9798		0.98673	0.98176	0.9801	0.98176	0.98176	0.98176	0.98507	0.98673	0.98342	0.9801	0.97631	0.97631	0.98176	0.978	0.97347	0.98646	0.98308	0.98646	0.98673	0.978	0.98139	0.98139	0.9801	0.98342	0.98507	0.98507	0.98176	0.97512	0.98839	0.98176	0.97631	0.97512	0.98139
A.butzleri_Ab_4211	0.8007	0.7522	0.7523	0.7738	0.8175	0.8146	0.8184	0.7612	0.7625	0.7625	0.763	0.9745	0.9773	0.9731	0.9787	0.9778		0.99171	0.98342	0.99171	0.99171	0.99171	0.99834	0.99668	0.99337	0.98673	0.98646	0.98985	0.99171	0.98816	0.98342	0.98985	0.98985	0.99662	0.99337	0.98816	0.99154	0.99154	0.98673	0.99005	0.99502	0.99502	0.99171	0.98507	0.99502	0.99171	0.98646	0.98507	0.99154
A.butzleri_Ab_4511	0.8003	0.7535	0.7538	0.7746	0.8182	0.8139	0.8188	0.7619	0.7639	0.7637	0.7641	0.9762	0.9769	0.9744	0.9915	0.9778	0.9799		0.98176	0.98673	0.99005	0.98673	0.99005	0.98839	0.98507	0.98176	0.98477	0.98816	0.98673	0.98646	0.97844	0.98816	0.98477	0.99492	0.99502	0.98646	0.98985	0.98985	0.98507	0.98839	0.98673	0.98673	0.98673	0.9801	0.99337	0.98673	0.98816	0.9801	0.98985
A.butzleri_Ab_A103	0.8	0.7536	0.7539	0.7752	0.8188	0.8144	0.8198	0.7621	0.7653	0.7648	0.7656	0.9763	0.9803	0.9743	0.9793	0.9804	0.979	0.9794		0.98507	0.99171	0.97844	0.98176	0.9801	0.98342	0.98342	0.98646	0.98646	0.97844	0.98816	0.9801	0.98308	0.99323	0.98646	0.98673	0.98816	0.98477	0.98477	0.9801	0.98342	0.98176	0.98176	0.97844	0.98176	0.98839	0.98507	0.98646	0.98507	0.98477
A.butzleri_Ab_A111	0.8011	0.7539	0.754	0.7756	0.8175	0.8146	0.8184	0.7632	0.7652	0.7643	0.7654	0.9755	0.9805	0.973	0.9784	0.9796	0.9781	0.9778	0.9889		0.98673	0.98673	0.99005	0.98839	0.98839	0.97844	0.98477	0.98477	0.98673	0.98308	0.97512	0.98816	0.98816	0.99154	0.99171	0.98308	0.99323	0.99323	0.98507	0.98839	0.98673	0.98673	0.98673	0.97678	0.99337	1	0.98139	0.9801	0.99323
A.butzleri_Ab_CR424	0.8005	0.7526	0.7527	0.7741	0.8172	0.8137	0.8179	0.7598	0.7624	0.7621	0.7627	0.9763	0.9751	0.9769	0.9784	0.9772	0.978	0.9785	0.9784	0.9761		0.98673	0.99005	0.98839	0.98839	0.99171	0.99154	0.99492	0.98673	0.99662	0.98839	0.98816	0.99492	0.99492	0.99171	0.99662	0.98985	0.98985	0.98507	0.98839	0.99005	0.99005	0.98673	0.99005	0.99337	0.98673	0.99492	0.99005	0.98985
A.butzleri_Ab_CR461	0.7999	0.7526	0.7527	0.7737	0.8173	0.8129	0.8178	0.7609	0.7634	0.7627	0.7635	0.9745	0.9768	0.9728	0.9886	0.9781	0.9778	0.9858	0.9777	0.978	0.9762		0.99005	0.98839	0.98839	0.98176	0.98477	0.98816	1	0.98646	0.97844	0.99154	0.98477	0.99154	0.98839	0.98646	0.98985	0.98985	0.98507	0.98839	0.99005	0.99005	1	0.9801	0.99005	0.98673	0.98477	0.9801	0.98985
A.butzleri_Ab_CR502	0.8004	0.7513	0.7516	0.7743	0.8174	0.8135	0.8181	0.7605	0.7638	0.7635	0.764	0.9748	0.9794	0.9721	0.9778	0.9781	0.9766	0.9782	0.9819	0.9831	0.9754	0.9773		0.99502	0.99171	0.98507	0.98477	0.98816	0.99005	0.98646	0.98176	0.98816	0.98816	0.99492	0.99171	0.98646	0.98985	0.98985	0.98507	0.98839	0.99337	0.99337	0.99005	0.98342	0.99337	0.99005	0.98477	0.98342	0.98985
A.butzleri_Ab_CR604	0.8002	0.7543	0.7543	0.774	0.8184	0.8147	0.8188	0.7615	0.7642	0.7636	0.7642	0.9768	0.9794	0.9752	0.9797	0.9799	0.9796	0.9795	0.9807	0.98	0.9782	0.978	0.9804		0.99005	0.98673	0.98477	0.98816	0.98839	0.98646	0.9801	0.98816	0.98816	0.99492	0.99005	0.98646	0.98985	0.98985	0.98342	0.98673	0.99171	0.99171	0.98839	0.98176	0.99171	0.98839	0.98477	0.98176	0.98985
A.butzleri_Ab_CR641	0.8002	0.753	0.7533	0.7737	0.8173	0.8131	0.8179	0.7612	0.7633	0.7625	0.7633	0.9771	0.9784	0.9749	0.9877	0.9792	0.9791	0.988	0.9784	0.9782	0.9786	0.9865	0.9793	0.9802		0.98342	0.98308	0.98646	0.98839	0.98477	0.9801	0.98646	0.98646	0.98985	0.98673	0.98477	0.98816	0.98816	0.9801	0.98342	0.99834	0.99834	0.98839	0.98176	0.98839	0.98839	0.98308	0.98176	0.98816
A.butzleri_Ab_CR891	0.7989	0.7529	0.7528	0.7721	0.8178	0.814	0.8184	0.7611	0.7634	0.7625	0.7636	0.9747	0.973	0.9784	0.9762	0.9732	0.9746	0.975	0.9743	0.9734	0.9763	0.9738	0.9732	0.9763	0.9762		0.98985	0.98985	0.98176	0.99154	0.99337	0.98646	0.98646	0.98646	0.98342	0.99154	0.98477	0.98477	0.98342	0.98673	0.98507	0.98507	0.98176	0.99502	0.98507	0.97844	0.99323	0.99171	0.98477
A.butzleri_Ab_CR892	0.7997	0.7523	0.7524	0.7732	0.8175	0.8152	0.8182	0.7618	0.7624	0.7624	0.7628	0.9764	0.9775	0.9743	0.9793	0.9776	0.9779	0.9796	0.9774	0.977	0.977	0.9783	0.9763	0.979	0.9791	0.9748		0.99323	0.98477	0.99154	0.98646	0.98985	0.99323	0.98646	0.98646	0.99154	0.98477	0.98477	0.98646	0.98985	0.98477	0.98477	0.98477	0.98816	0.98816	0.98477	0.99323	0.98816	0.98477
A.butzleri_Ab_CR1132	0.8019	0.7519	0.7521	0.7728	0.8174	0.8143	0.8179	0.7605	0.7633	0.7632	0.7634	0.9757	0.9819	0.9721	0.9788	0.9781	0.9781	0.9784	0.9812	0.981	0.978	0.977	0.9805	0.9809	0.9796	0.9747	0.9775		0.98816	0.99492	0.98646	0.98646	0.99323	0.98985	0.98985	0.99492	0.98816	0.98816	0.98308	0.98646	0.98816	0.98816	0.98816	0.98816	0.98816	0.98477	0.99662	0.98816	0.98816
A.butzleri_Ab_CR1143	0.8007	0.7541	0.7544	0.7745	0.8174	0.8136	0.818	0.7612	0.7629	0.7633	0.7633	0.9766	0.9788	0.9747	0.9862	0.98	0.9792	0.986	0.9784	0.9787	0.9786	0.9852	0.9789	0.98	0.9851	0.9756	0.9802	0.9797		0.98646	0.97844	0.99154	0.98477	0.99154	0.98839	0.98646	0.98985	0.98985	0.98507	0.98839	0.99005	0.99005	1	0.9801	0.99005	0.98673	0.98477	0.9801	0.98985
A.butzleri_Ab_DQ20dA1	0.7996	0.752	0.7523	0.7728	0.8157	0.8126	0.8164	0.7602	0.7622	0.7625	0.7624	0.9753	0.9721	0.9823	0.9744	0.9737	0.9739	0.9746	0.974	0.9732	0.9752	0.9734	0.9726	0.9738	0.9746	0.9763	0.9732	0.9733	0.9746		0.98816	0.98816	0.99154	0.99154	0.98816	0.99662	0.98985	0.98985	0.98477	0.98816	0.98646	0.98646	0.98646	0.98985	0.98985	0.98308	0.99492	0.98985	0.98985
A.butzleri_Ab_DQ31A1	0.7989	0.7513	0.7514	0.7728	0.8145	0.8131	0.8152	0.7598	0.7613	0.7614	0.7615	0.9741	0.9719	0.9822	0.9737	0.9733	0.9731	0.9732	0.9729	0.9714	0.9756	0.9729	0.9712	0.9734	0.974	0.9765	0.9742	0.9721	0.9742	0.9828		0.98308	0.98308	0.98308	0.9801	0.98816	0.98139	0.98139	0.9801	0.98342	0.98176	0.98176	0.97844	0.99834	0.98176	0.97512	0.98985	0.98839	0.98139
A.butzleri_Ab_DQ40A1	0.8002	0.7532	0.7533	0.7744	0.817	0.8136	0.8178	0.7613	0.7643	0.7634	0.7644	0.9757	0.9814	0.9731	0.9782	0.9775	0.9792	0.9785	0.9801	0.9801	0.977	0.9762	0.9807	0.9811	0.9779	0.9736	0.9777	0.9827	0.9791	0.9734	0.9731		0.98646	0.99323	0.99323	0.98816	0.99154	0.99154	0.99323	0.99662	0.98816	0.98816	0.99154	0.98477	0.99492	0.98816	0.98985	0.98477	0.99154
A.butzleri_Ab_DQ64A1	0.8011	0.7531	0.7532	0.7743	0.8174	0.8139	0.8178	0.7616	0.7634	0.763	0.7638	0.9752	0.9778	0.9723	0.9784	0.9804	0.9781	0.9781	0.9788	0.979	0.977	0.9787	0.9788	0.9796	0.9785	0.9731	0.9781	0.9777	0.9795	0.9723	0.9711	0.9778		0.98985	0.98985	0.99154	0.98477	0.98477	0.98308	0.98646	0.98816	0.98816	0.98477	0.98477	0.99154	0.98816	0.98985	0.98477	0.98477
A.butzleri_AEPT00000000	0.8001	0.7528	0.753	0.774	0.818	0.8142	0.8186	0.7612	0.7624	0.7627	0.7626	0.9772	0.9769	0.9747	0.979	0.9776	0.9788	0.9786	0.9782	0.978	0.98	0.9787	0.9782	0.9783	0.9798	0.9741	0.9795	0.9781	0.9795	0.9753	0.9756	0.9779	0.9772		0.99662	0.99154	0.99492	0.99492	0.98985	0.99323	0.99154	0.99154	0.99154	0.98477	0.99831	0.99154	0.98985	0.98477	0.99492
A.butzleri_AFNL00000000	0.8008	0.7531	0.7532	0.7743	0.8179	0.8143	0.8185	0.7619	0.7638	0.7637	0.7643	0.9745	0.9812	0.9721	0.9782	0.9786	0.9784	0.9782	0.9798	0.9802	0.9769	0.977	0.9796	0.9808	0.9783	0.9733	0.9769	0.9834	0.9792	0.9732	0.9714	0.9825	0.977	0.9774		0.98816	0.99154	0.99154	0.99005	0.99337	0.98839	0.98839	0.98839	0.98176	0.99834	0.99171	0.98985	0.98176	0.99154
A.butzleri_AP012047	0.8007	0.7551	0.7552	0.7745	0.8169	0.8125	0.8178	0.7616	0.7642	0.7644	0.7646	0.975	0.9731	0.9838	0.9753	0.9731	0.9735	0.9742	0.9735	0.9719	0.9765	0.9731	0.9725	0.975	0.975	0.979	0.9744	0.9729	0.9749	0.9823	0.9815	0.9734	0.9692	0.9737	0.9729		0.98985	0.98985	0.98477	0.98816	0.98646	0.98646	0.98646	0.98985	0.98985	0.98308	0.99492	0.98985	0.98985
A.butzleri_BMQR00000000	0.7996	0.7509	0.7512	0.7725	0.8176	0.8127	0.8184	0.7594	0.7619	0.7624	0.762	0.9792	0.9749	0.9749	0.9762	0.9757	0.9753	0.9762	0.9752	0.976	0.9761	0.9758	0.9756	0.9771	0.9767	0.9746	0.9768	0.9756	0.9771	0.976	0.9749	0.9752	0.9731	0.9784	0.9754	0.9746		1	0.98816	0.99154	0.98646	0.98646	0.98985	0.98308	0.99323	0.99323	0.98816	0.98308	1
A.butzleri_CP000361	0.8025	0.7542	0.7547	0.7747	0.8189	0.8129	0.8199	0.7622	0.764	0.7648	0.7644	0.9788	0.9746	0.9749	0.9763	0.9758	0.9753	0.9767	0.975	0.9753	0.9762	0.9763	0.9753	0.9766	0.9774	0.9745	0.9766	0.976	0.9774	0.976	0.975	0.9758	0.9737	0.9781	0.9754	0.9752	0.9999		0.98816	0.99154	0.98646	0.98646	0.98985	0.98308	0.99323	0.99323	0.98816	0.98308	1
A.butzleri_CP041386	0.8021	0.7564	0.7567	0.7747	0.8178	0.8123	0.8188	0.7633	0.7647	0.7654	0.7652	0.976	0.9739	0.9845	0.9757	0.9731	0.9735	0.9747	0.9733	0.972	0.9772	0.9736	0.9729	0.9752	0.9756	0.9787	0.9756	0.9736	0.9757	0.9839	0.9824	0.9739	0.9714	0.975	0.9731	0.988	0.976	0.9758		0.99668	0.98176	0.98176	0.98507	0.98176	0.99171	0.98507	0.98646	0.98176	0.98816
A.butzleri_DNRA7	0.7999	0.7522	0.7523	0.7729	0.8163	0.813	0.817	0.7618	0.763	0.7627	0.7633	0.9714	0.9696	0.9762	0.9711	0.9707	0.9703	0.9705	0.9707	0.9706	0.9706	0.9694	0.9703	0.9716	0.9707	0.9742	0.9705	0.9693	0.9713	0.9767	0.9758	0.9699	0.9679	0.9714	0.9688	0.9775	0.9719	0.9712	0.9773		0.98507	0.98507	0.98839	0.98507	0.99502	0.98839	0.98985	0.98507	0.99154
A.butzleri_JABWGL000000000	0.8011	0.7537	0.7539	0.7742	0.8177	0.8139	0.8186	0.7617	0.764	0.7634	0.7638	0.9745	0.9799	0.9717	0.9756	0.9795	0.9767	0.9759	0.9801	0.9828	0.9767	0.9766	0.98	0.9799	0.9769	0.9721	0.9774	0.9809	0.9779	0.9738	0.9729	0.9795	0.979	0.978	0.9807	0.9723	0.9764	0.9759	0.9721	0.9709		1	0.99005	0.98342	0.99005	0.98673	0.98477	0.98342	0.98646
A.butzleri_JABWGM000000000	0.8012	0.7536	0.754	0.7736	0.8178	0.814	0.8186	0.7618	0.7636	0.7631	0.7637	0.9747	0.9808	0.9716	0.9761	0.979	0.9771	0.9749	0.9803	0.9824	0.9772	0.9757	0.9797	0.9796	0.9769	0.9722	0.9768	0.9803	0.9785	0.9737	0.9729	0.9793	0.9792	0.9783	0.9814	0.9728	0.9763	0.9762	0.9726	0.9708	0.9998		0.99005	0.98342	0.99005	0.98673	0.98477	0.98342	0.98646
A.butzleri_JAIQ00000000	0.8015	0.7545	0.7545	0.775	0.8182	0.8136	0.8188	0.7624	0.7647	0.764	0.7647	0.9752	0.98	0.972	0.9767	0.9807	0.9777	0.9767	0.9788	0.9812	0.9783	0.9777	0.979	0.979	0.9779	0.9742	0.9792	0.981	0.9803	0.9745	0.9729	0.9813	0.9779	0.9781	0.9808	0.9737	0.9753	0.9753	0.9746	0.9712	0.9821	0.9819		0.9801	0.99005	0.98673	0.98477	0.9801	0.98985
A.butzleri_JAIR00000000	0.8004	0.7547	0.7547	0.7749	0.8169	0.8149	0.8174	0.7634	0.7652	0.7659	0.7653	0.9726	0.9709	0.9798	0.9731	0.9725	0.9725	0.9727	0.9726	0.9715	0.974	0.9721	0.9712	0.9734	0.9734	0.9764	0.9724	0.9719	0.9737	0.9812	0.9809	0.9722	0.9696	0.9729	0.9713	0.9808	0.9738	0.9737	0.9806	0.9797	0.9718	0.9718	0.9718		0.98342	0.97678	0.99154	0.99005	0.98308
A.butzleri_JAIT00000000	0.804	0.7563	0.7564	0.7766	0.8215	0.8147	0.8218	0.7658	0.7679	0.7675	0.7677	0.9751	0.982	0.9733	0.9794	0.9784	0.979	0.9792	0.9801	0.9802	0.9777	0.9764	0.98	0.9811	0.9799	0.975	0.9774	0.9872	0.9803	0.9744	0.9741	0.982	0.9782	0.9789	0.9827	0.9737	0.9767	0.9765	0.9734	0.9717	0.9815	0.981	0.98	0.9726		0.99337	0.98816	0.98342	0.99323
A.butzleri_JAIU00000000	0.801	0.754	0.7543	0.7755	0.8181	0.8144	0.8188	0.7625	0.7651	0.7644	0.7653	0.9754	0.9815	0.9736	0.9792	0.9803	0.9782	0.9792	0.9906	0.9914	0.979	0.9792	0.9851	0.9804	0.9795	0.9753	0.9793	0.9818	0.9797	0.9753	0.9743	0.98	0.9792	0.9802	0.9805	0.9726	0.9776	0.9774	0.9733	0.973	0.9833	0.9828	0.9815	0.9736	0.9819		0.98139	0.9801	0.99323
A.butzleri_JAIV00000000	0.8019	0.7542	0.7543	0.7746	0.8187	0.8149	0.8195	0.7628	0.7643	0.764	0.7647	0.9764	0.9807	0.9742	0.9791	0.9793	0.9787	0.9795	0.9795	0.9806	0.9778	0.9769	0.9809	0.9819	0.9799	0.9746	0.9787	0.9857	0.98	0.9751	0.9749	0.9836	0.9774	0.9769	0.9846	0.9747	0.9755	0.9755	0.9745	0.9722	0.9811	0.9811	0.9783	0.9729	0.9834	0.982		0.99154	0.98816
A.butzleri_JAIX00000000	0.8007	0.7533	0.7533	0.7753	0.8156	0.813	0.8164	0.7626	0.7636	0.7634	0.7641	0.9748	0.973	0.9842	0.9753	0.9727	0.9731	0.9737	0.9728	0.9711	0.9764	0.9732	0.9719	0.9741	0.9748	0.978	0.9742	0.9713	0.9743	0.9824	0.9814	0.9727	0.97	0.974	0.9715	0.984	0.9749	0.9746	0.9841	0.9772	0.9707	0.9704	0.9716	0.9806	0.9726	0.9711	0.9727		0.98308
A.butzleri_LT906455	0.8023	0.7544	0.7548	0.7743	0.819	0.8126	0.8199	0.7618	0.7646	0.7648	0.7649	0.9789	0.9745	0.975	0.9764	0.976	0.9758	0.9765	0.9753	0.9755	0.9765	0.9763	0.9757	0.9766	0.9776	0.9744	0.9769	0.9764	0.9775	0.9762	0.9752	0.9761	0.9737	0.9783	0.9757	0.9749	0.9999	1	0.9757	0.9727	0.9759	0.9757	0.9745	0.9734	0.9764	0.9768	0.9756	0.9747
A.butzleri_QVQX00000000	0.8019	0.7553	0.7553	0.7743	0.8176	0.8141	0.8181	0.7625	0.7651	0.7645	0.7654	0.9746	0.9821	0.9725	0.9786	0.979	0.9787	0.9784	0.9808	0.9804	0.9772	0.9768	0.9794	0.9814	0.9786	0.9742	0.9767	0.9844	0.9792	0.9725	0.9735	0.9843	0.9787	0.9782	0.9847	0.9722	0.9758	0.9757	0.9722	0.9718	0.9811	0.9809	0.9816	0.9728	0.9855	0.9806	0.985	0.9727	0.9757
A.butzleri_QXMK00000000	0.8007	0.7536	0.7537	0.7722	0.8159	0.8127	0.8166	0.7617	0.7615	0.7617	0.7616	0.9818	0.9736	0.9749	0.9741	0.9738	0.9733	0.9751	0.9746	0.9728	0.9741	0.9734	0.9736	0.9753	0.975	0.973	0.9752	0.9745	0.9749	0.9756	0.9753	0.9737	0.9726	0.9763	0.9742	0.9749	0.9774	0.9772	0.9746	0.9721	0.9729	0.9729	0.9729	0.973	0.9742	0.9732	0.9752	0.9751	0.9772
A.butzleri_QXNB00000000	0.7992	0.7516	0.752	0.7718	0.8159	0.8127	0.8167	0.7605	0.7614	0.7622	0.7615	0.9805	0.9728	0.976	0.9758	0.9745	0.9743	0.9746	0.9739	0.9721	0.9754	0.9745	0.9734	0.9757	0.9762	0.9751	0.9768	0.9742	0.9761	0.975	0.9748	0.9737	0.9717	0.9754	0.9736	0.9756	0.9775	0.9775	0.9761	0.9708	0.972	0.972	0.9736	0.9735	0.9737	0.9726	0.9743	0.9761	0.9775
A.butzleri_QYZU00000000	0.8	0.7531	0.7531	0.7726	0.8162	0.8126	0.817	0.7624	0.7639	0.7636	0.7639	0.9739	0.9718	0.9744	0.9726	0.9712	0.9719	0.9726	0.9721	0.9717	0.9714	0.9705	0.9718	0.9731	0.9726	0.9725	0.973	0.9739	0.9734	0.9751	0.9745	0.974	0.97	0.9738	0.973	0.9744	0.9735	0.9733	0.9747	0.9738	0.9718	0.9718	0.9716	0.9743	0.9737	0.9724	0.9744	0.9749	0.9733
A.butzleri_QYZV00000000	0.8006	0.7527	0.7532	0.7742	0.8176	0.8136	0.818	0.7615	0.7628	0.7624	0.7633	0.9778	0.9772	0.9746	0.9794	0.9775	0.9791	0.9798	0.9792	0.9786	0.9791	0.9788	0.9786	0.9796	0.9802	0.975	0.9788	0.9783	0.9803	0.9759	0.9753	0.9773	0.9765	0.9852	0.9771	0.9747	0.9793	0.9792	0.9752	0.9721	0.9778	0.978	0.9773	0.973	0.9785	0.9788	0.9785	0.9738	0.9792
A.butzleri_WCIX00000000	0.8004	0.7534	0.7533	0.7732	0.8183	0.8144	0.819	0.7603	0.762	0.762	0.762	0.9754	0.9822	0.9731	0.9774	0.9777	0.9779	0.9774	0.9796	0.9789	0.9762	0.9752	0.9792	0.9796	0.9781	0.9732	0.9768	0.9846	0.9782	0.9733	0.9734	0.9825	0.9772	0.9773	0.9838	0.9731	0.9758	0.9755	0.973	0.9709	0.9804	0.9799	0.9781	0.9725	0.9834	0.9786	0.9832	0.9737	0.9755
A.butzleri_WCIY00000000	0.8011	0.753	0.7534	0.7743	0.8172	0.8134	0.818	0.7613	0.7649	0.7642	0.7652	0.975	0.9793	0.9721	0.9779	0.9798	0.9807	0.9791	0.9795	0.9808	0.9774	0.9779	0.9821	0.9793	0.9788	0.9723	0.9775	0.9793	0.9797	0.973	0.9725	0.9786	0.9772	0.9798	0.9788	0.9715	0.9768	0.9767	0.9723	0.9709	0.98	0.98	0.981	0.9719	0.9804	0.9809	0.981	0.9714	0.9767
CNAB012	0.8	0.7523	0.7524	0.7747	0.8179	0.8145	0.8188	0.7602	0.7633	0.7619	0.7634	0.977	0.9801	0.9754	0.99	0.9808	0.98	0.9874	0.9781	0.9793	0.9802	0.9883	0.9794	0.979	0.9883	0.9757	0.981	0.9792	0.9871	0.9757	0.9747	0.9794	0.9789	0.9804	0.9783	0.9754	0.9781	0.9781	0.9755	0.9716	0.9777	0.9778	0.9784	0.9739	0.9801	0.9788	0.9801	0.9756	0.9781
CNAB026	0.7999	0.753	0.7531	0.7738	0.8169	0.8132	0.8175	0.762	0.7636	0.7636	0.7637	0.9763	0.98	0.9735	0.9782	0.9804	0.9789	0.9784	0.9805	0.9804	0.9787	0.9783	0.9809	0.9806	0.9794	0.9742	0.978	0.981	0.9789	0.9745	0.9741	0.9815	0.9787	0.9798	0.9824	0.9729	0.9778	0.9778	0.9732	0.972	0.9803	0.9807	0.9809	0.9736	0.9818	0.9797	0.9819	0.9734	0.9778
CNAB027	0.8015	0.7526	0.7527	0.7733	0.8177	0.8143	0.8181	0.7619	0.7633	0.7632	0.7633	0.9757	0.9767	0.9743	0.9877	0.9781	0.9772	0.9875	0.9774	0.9765	0.9782	0.9869	0.978	0.9789	0.9868	0.9744	0.9791	0.9777	0.993	0.9746	0.9743	0.9771	0.9774	0.9792	0.9769	0.9741	0.9765	0.9764	0.9743	0.9698	0.9753	0.9749	0.9767	0.973	0.9781	0.9774	0.9788	0.9746	0.9764
CNAB029	0.8001	0.7531	0.7532	0.7742	0.818	0.8138	0.8187	0.7619	0.7629	0.7628	0.7634	0.9758	0.9791	0.9728	0.9795	0.9788	0.9772	0.9786	0.9821	0.9813	0.9764	0.9776	0.9805	0.9803	0.9781	0.9737	0.9775	0.9804	0.9796	0.9732	0.9732	0.9808	0.9775	0.9794	0.9807	0.9733	0.9769	0.9767	0.9736	0.9707	0.9797	0.9798	0.9802	0.973	0.9819	0.981	0.9818	0.9726	0.9767
CNAB031	0.8002	0.7527	0.7527	0.7744	0.8183	0.8152	0.8191	0.7617	0.7649	0.7631	0.765	0.9774	0.9802	0.9757	0.99	0.9814	0.9801	0.9879	0.9783	0.9795	0.9801	0.9888	0.98	0.9791	0.9882	0.9762	0.981	0.9797	0.9873	0.976	0.9748	0.9798	0.9788	0.9807	0.9789	0.9754	0.9779	0.978	0.9756	0.9718	0.9774	0.9778	0.9791	0.9738	0.9805	0.979	0.9804	0.9757	0.978
CNAB033	0.8007	0.7527	0.7528	0.7749	0.8184	0.8148	0.8192	0.7619	0.7646	0.7636	0.7648	0.9771	0.9801	0.9754	0.99	0.981	0.9796	0.9876	0.9782	0.9794	0.9799	0.9887	0.9797	0.9791	0.9882	0.9758	0.9809	0.9793	0.9873	0.9758	0.9748	0.9793	0.979	0.9804	0.978	0.9755	0.978	0.978	0.9754	0.9716	0.9772	0.9776	0.9788	0.974	0.9799	0.9789	0.9799	0.9756	0.978
CNAB034	0.8006	0.7523	0.7523	0.7728	0.8159	0.8134	0.8165	0.762	0.7636	0.7634	0.7637	0.9753	0.9757	0.9765	0.9778	0.9757	0.9781	0.978	0.9751	0.9751	0.9796	0.9779	0.976	0.9772	0.9791	0.9754	0.9778	0.975	0.9784	0.976	0.9754	0.9759	0.9746	0.9808	0.9749	0.9761	0.976	0.9758	0.9767	0.9711	0.974	0.9739	0.9762	0.9738	0.9757	0.9743	0.976	0.9763	0.9758
CNAB036	0.7997	0.7517	0.7518	0.7729	0.8166	0.8136	0.817	0.7605	0.7625	0.762	0.7626	0.9754	0.9763	0.9762	0.9971	0.9785	0.9784	0.9897	0.9771	0.9767	0.9792	0.9881	0.9769	0.9777	0.9874	0.976	0.9795	0.978	0.9861	0.9755	0.9745	0.9785	0.9761	0.9788	0.9778	0.9754	0.9768	0.9767	0.9761	0.9716	0.9759	0.9759	0.9767	0.9739	0.9788	0.9777	0.9785	0.976	0.9767
CNAB037	0.8002	0.7523	0.7524	0.7747	0.818	0.8151	0.8191	0.761	0.764	0.7624	0.7641	0.9769	0.9803	0.9757	0.9901	0.9808	0.9797	0.9876	0.9783	0.9791	0.98	0.9882	0.9794	0.979	0.9882	0.9758	0.9808	0.9792	0.9869	0.9754	0.9749	0.9793	0.9785	0.9805	0.9781	0.9754	0.978	0.978	0.9752	0.9716	0.9772	0.9775	0.9787	0.9741	0.9799	0.9787	0.9799	0.9755	0.978
CNAB039	0.8012	0.7535	0.7536	0.7744	0.8186	0.8148	0.8193	0.7628	0.7652	0.7648	0.7655	0.9771	0.9803	0.9753	0.9898	0.9801	0.9796	0.9864	0.9786	0.9792	0.9802	0.9881	0.9804	0.9785	0.9877	0.9749	0.98	0.9792	0.9868	0.9752	0.9752	0.9795	0.978	0.9803	0.9782	0.9751	0.9778	0.9776	0.9748	0.9712	0.977	0.977	0.9791	0.9736	0.9801	0.979	0.9805	0.9753	0.9776
CNAB051	0.801	0.7544	0.7543	0.7744	0.818	0.8135	0.8192	0.7627	0.7648	0.7649	0.7651	0.976	0.979	0.9729	0.9798	0.9814	0.9797	0.9796	0.9814	0.982	0.9783	0.9797	0.9807	0.9806	0.9802	0.9739	0.9788	0.9801	0.9814	0.9746	0.9736	0.9801	0.98	0.9809	0.9797	0.9733	0.9775	0.9776	0.9737	0.9716	0.9803	0.9804	0.98	0.973	0.9807	0.9814	0.9803	0.9731	0.9776
CNAB052	0.8006	0.752	0.7522	0.7734	0.8177	0.8134	0.8182	0.7613	0.7644	0.7645	0.7644	0.976	0.9804	0.9738	0.9788	0.981	0.9787	0.9788	0.9821	0.9816	0.9773	0.9769	0.9813	0.9813	0.9795	0.974	0.9778	0.9822	0.9797	0.9749	0.9742	0.9808	0.9784	0.9796	0.9824	0.9736	0.9772	0.9773	0.9738	0.9721	0.9843	0.9845	0.9811	0.9733	0.9826	0.9812	0.9827	0.974	0.9773
CNAB055	0.8006	0.7526	0.7528	0.7745	0.8175	0.8148	0.8184	0.7606	0.7639	0.7627	0.7642	0.9774	0.9803	0.9755	0.9901	0.9812	0.98	0.9875	0.9788	0.9796	0.9801	0.9885	0.9797	0.979	0.9883	0.9759	0.9807	0.9794	0.987	0.9757	0.9748	0.9795	0.9786	0.9807	0.9787	0.9755	0.9781	0.9781	0.9753	0.9717	0.9781	0.9781	0.979	0.9739	0.9801	0.9793	0.98	0.9755	0.9781
CNAB056	0.8002	0.7528	0.753	0.7739	0.8165	0.8134	0.817	0.7613	0.7637	0.7627	0.7637	0.9771	0.9786	0.9749	0.9948	0.9798	0.9796	0.9905	0.9799	0.9799	0.9802	0.9909	0.9798	0.979	0.9877	0.9758	0.9801	0.9789	0.9867	0.9747	0.9749	0.9789	0.9789	0.9802	0.9788	0.9748	0.978	0.9779	0.9751	0.9715	0.9789	0.9786	0.9799	0.9735	0.9793	0.9791	0.9798	0.9751	0.9779
CNAB058	0.8002	0.7535	0.7537	0.7746	0.8173	0.814	0.8178	0.7619	0.7643	0.763	0.7644	0.9753	0.9766	0.9767	0.9971	0.9778	0.9788	0.9901	0.9773	0.9769	0.9796	0.9881	0.9776	0.9773	0.9875	0.9757	0.9801	0.9785	0.9862	0.976	0.9747	0.9784	0.9764	0.9784	0.9773	0.9757	0.9766	0.9768	0.976	0.9718	0.9761	0.976	0.9773	0.9741	0.9791	0.9781	0.9785	0.9763	0.9768
CNAB059	0.7997	0.7525	0.7525	0.7736	0.817	0.8132	0.8178	0.7605	0.7631	0.763	0.7631	0.9751	0.9796	0.9737	0.9789	0.9791	0.9787	0.9788	0.9859	0.9827	0.977	0.9778	0.9813	0.9798	0.9796	0.973	0.9786	0.9802	0.9798	0.9746	0.9742	0.9802	0.9782	0.9795	0.98	0.9732	0.9777	0.9776	0.9738	0.9719	0.98	0.9797	0.9802	0.973	0.9812	0.9838	0.9812	0.9742	0.9776
CNAB102	0.8003	0.754	0.7542	0.7735	0.8169	0.8134	0.8176	0.7622	0.7638	0.7637	0.764	0.9768	0.9769	0.9742	0.9776	0.9773	0.9788	0.9781	0.9785	0.9783	0.9782	0.9773	0.9775	0.978	0.9785	0.9737	0.9786	0.978	0.9792	0.9755	0.9755	0.977	0.9765	0.9838	0.9772	0.974	0.9785	0.9785	0.9744	0.9722	0.9776	0.9774	0.9771	0.9728	0.9785	0.9782	0.9788	0.9741	0.9785
CNAB103	0.8007	0.7547	0.7547	0.7735	0.8167	0.8129	0.8174	0.7616	0.7641	0.7636	0.7642	0.977	0.9768	0.9744	0.9775	0.9774	0.9788	0.9779	0.9787	0.9785	0.9784	0.9769	0.9777	0.9781	0.9785	0.9736	0.979	0.978	0.9791	0.9756	0.9757	0.9771	0.9771	0.9839	0.9772	0.9742	0.9785	0.9785	0.9748	0.9724	0.9778	0.9776	0.9773	0.973	0.9785	0.9782	0.9792	0.9747	0.9785
ICDCAB83	0.8021	0.7556	0.7558	0.7759	0.8195	0.814	0.8202	0.764	0.7671	0.7667	0.7673	0.9761	0.9807	0.9725	0.9793	0.9804	0.9805	0.9786	0.9813	0.9814	0.9771	0.9789	0.9813	0.9812	0.98	0.9748	0.9788	0.9796	0.9797	0.9745	0.9742	0.9789	0.9801	0.9803	0.9789	0.9715	0.9777	0.9776	0.9717	0.9728	0.9808	0.9807	0.9812	0.974	0.9803	0.9819	0.9814	0.9733	0.9776
SZABF0111G	0.7997	0.7528	0.7531	0.7735	0.8177	0.8148	0.8185	0.7609	0.7628	0.7622	0.7629	0.9769	0.979	0.9754	0.9872	0.9799	0.9798	0.987	0.9786	0.9796	0.9794	0.9871	0.9795	0.9795	0.9957	0.976	0.9803	0.9789	0.9861	0.9752	0.9746	0.9787	0.978	0.9802	0.9787	0.975	0.9775	0.9771	0.9748	0.971	0.9776	0.9773	0.9796	0.9735	0.9789	0.9793	0.9795	0.9745	0.9771
SZABF0121G	0.8008	0.7531	0.7535	0.7736	0.8175	0.8137	0.8184	0.7606	0.7626	0.763	0.7629	0.9753	0.978	0.9733	0.9791	0.9778	0.9778	0.9786	0.9795	0.979	0.9771	0.978	0.9794	0.9782	0.9792	0.9732	0.9787	0.9768	0.9789	0.9751	0.9748	0.9782	0.9771	0.9795	0.9792	0.973	0.9763	0.9754	0.9732	0.9721	0.9786	0.9774	0.9773	0.9731	0.9786	0.9791	0.9783	0.9735	0.9754
SZABF0131G	0.8002	0.7529	0.7532	0.7743	0.8174	0.8135	0.8181	0.7627	0.7637	0.7633	0.764	0.9758	0.9793	0.9736	0.9796	0.981	0.9796	0.9792	0.9807	0.9809	0.9796	0.9794	0.9797	0.9805	0.9793	0.9753	0.9793	0.9799	0.9797	0.9754	0.9746	0.9787	0.9801	0.9792	0.9799	0.9744	0.9772	0.9772	0.975	0.9726	0.9813	0.9815	0.9819	0.9741	0.9801	0.9822	0.9798	0.9744	0.9772
SZABF0321G	0.8007	0.7528	0.7529	0.7736	0.8194	0.8152	0.8199	0.7611	0.7643	0.7638	0.7645	0.9748	0.9774	0.9729	0.9789	0.9786	0.9774	0.9782	0.9782	0.9793	0.9777	0.9787	0.9783	0.9787	0.9782	0.9728	0.9781	0.9788	0.9795	0.9726	0.9724	0.9786	0.9789	0.9778	0.9779	0.9724	0.9756	0.9755	0.973	0.9698	0.9786	0.9787	0.9782	0.9717	0.979	0.9792	0.9781	0.9736	0.9755
SZABF0341G	0.7996	0.7529	0.7529	0.7736	0.8168	0.8135	0.8173	0.7614	0.764	0.7639	0.7642	0.977	0.9786	0.9748	0.9884	0.9788	0.9781	0.9881	0.9788	0.9783	0.9789	0.987	0.9792	0.979	0.9876	0.9751	0.9805	0.9781	0.9938	0.9747	0.9751	0.9781	0.9786	0.9801	0.9781	0.9751	0.9774	0.9775	0.9747	0.9715	0.9765	0.9769	0.9783	0.9732	0.9795	0.9784	0.9794	0.9752	0.9775
SZABF0371G	0.8006	0.7534	0.7537	0.7743	0.8176	0.814	0.8184	0.7613	0.7634	0.7635	0.7638	0.9766	0.979	0.976	0.9807	0.9796	0.9794	0.9801	0.9796	0.9791	0.9802	0.9798	0.9806	0.9803	0.9811	0.9767	0.9807	0.9791	0.9809	0.9752	0.9739	0.9791	0.9779	0.98	0.9792	0.9744	0.9768	0.9766	0.975	0.9723	0.9796	0.9795	0.9795	0.9733	0.9798	0.9795	0.9801	0.9751	0.9766
SZABF0387G	0.8009	0.7537	0.754	0.7754	0.8171	0.8141	0.8177	0.7626	0.7651	0.7641	0.7652	0.9755	0.9795	0.9731	0.9783	0.9791	0.9781	0.98	0.9813	0.9822	0.9777	0.9782	0.9829	0.9797	0.9796	0.9724	0.9782	0.9794	0.9791	0.9733	0.9724	0.979	0.9793	0.9789	0.9799	0.9731	0.9762	0.9763	0.9734	0.9706	0.9804	0.9802	0.9799	0.9717	0.9807	0.9822	0.9806	0.9733	0.9763
SZABF0481G	0.7998	0.7527	0.7527	0.774	0.8176	0.8135	0.8182	0.7614	0.7641	0.7635	0.7645	0.9754	0.9797	0.9747	0.9862	0.9801	0.9791	0.9852	0.9784	0.9784	0.9776	0.9855	0.9781	0.9778	0.9852	0.9745	0.9791	0.9778	0.9849	0.9738	0.9733	0.9777	0.9787	0.9782	0.9767	0.9734	0.9758	0.9758	0.9735	0.9701	0.9786	0.9785	0.9795	0.9719	0.9776	0.9784	0.9788	0.9739	0.9758
SZABF0504G	0.8026	0.753	0.7532	0.7735	0.8174	0.8133	0.8186	0.761	0.764	0.7636	0.7641	0.9738	0.978	0.9714	0.9757	0.9793	0.9782	0.9767	0.9814	0.9817	0.9766	0.9756	0.9813	0.9778	0.9769	0.9725	0.977	0.9782	0.976	0.9742	0.9725	0.9771	0.9763	0.9779	0.9782	0.9713	0.9761	0.9758	0.9729	0.9699	0.9785	0.9785	0.9797	0.9722	0.9783	0.9839	0.9789	0.9721	0.9758
SZABF0521G	0.8008	0.753	0.7534	0.7747	0.8182	0.8154	0.8187	0.761	0.7633	0.7626	0.7636	0.9764	0.9793	0.9729	0.9796	0.9804	0.9793	0.9792	0.9807	0.9805	0.9784	0.979	0.9803	0.9812	0.9802	0.9748	0.9788	0.9801	0.9804	0.9741	0.9737	0.9809	0.9799	0.9797	0.9802	0.9725	0.9782	0.9778	0.9732	0.9719	0.9785	0.9788	0.9804	0.9728	0.9805	0.9799	0.981	0.973	0.9778
SZABF0531G	0.8001	0.7533	0.7534	0.7749	0.8176	0.8139	0.818	0.762	0.7629	0.7637	0.7631	0.9746	0.974	0.9783	0.9769	0.9745	0.9755	0.9763	0.9749	0.9738	0.976	0.9745	0.9751	0.9764	0.9765	0.9958	0.9756	0.9754	0.977	0.9771	0.9766	0.9744	0.9733	0.9752	0.9752	0.9784	0.974	0.974	0.9789	0.9745	0.9735	0.9735	0.9735	0.9758	0.9757	0.9747	0.9757	0.979	0.974
SZABF0552G	0.8017	0.7541	0.7541	0.7737	0.818	0.814	0.8189	0.7625	0.764	0.7637	0.7643	0.9755	0.9757	0.9716	0.9766	0.9774	0.9762	0.9768	0.9763	0.9763	0.9741	0.9744	0.9773	0.9775	0.9776	0.9718	0.9777	0.9781	0.9774	0.972	0.9727	0.9772	0.9766	0.9779	0.9789	0.9719	0.9754	0.9753	0.9719	0.9701	0.9759	0.9757	0.9766	0.9718	0.9797	0.9774	0.9796	0.9725	0.9753
SZABF0583G	0.8007	0.7511	0.7512	0.7735	0.818	0.8151	0.8185	0.7603	0.7627	0.7625	0.763	0.9761	0.9795	0.972	0.9798	0.9807	0.9789	0.9797	0.9795	0.9799	0.977	0.9792	0.9793	0.9809	0.98	0.9738	0.9781	0.9791	0.9804	0.9731	0.9723	0.9799	0.9794	0.9787	0.9792	0.9719	0.9762	0.9762	0.9724	0.9698	0.9791	0.9789	0.9808	0.9721	0.9799	0.9797	0.9803	0.9722	0.9762
SZABF0591G	0.8004	0.7541	0.7541	0.7747	0.8171	0.8141	0.8176	0.7605	0.7632	0.7635	0.7634	0.9773	0.9785	0.9752	0.9876	0.9789	0.9793	0.9876	0.9791	0.9786	0.9792	0.9873	0.9789	0.9798	0.9871	0.9753	0.9813	0.9793	0.9925	0.9753	0.9751	0.9788	0.9792	0.98	0.9787	0.9754	0.978	0.9779	0.9751	0.9727	0.9781	0.9779	0.9801	0.9737	0.9797	0.9788	0.9797	0.9756	0.9779
SZABF0601G	0.8004	0.7533	0.7535	0.7734	0.8166	0.8136	0.8174	0.762	0.764	0.7636	0.7648	0.9752	0.9796	0.9733	0.9787	0.9797	0.9796	0.9793	0.98	0.9814	0.978	0.9782	0.9834	0.979	0.9794	0.9738	0.9785	0.9797	0.9781	0.9739	0.9727	0.9795	0.9791	0.9794	0.9793	0.973	0.9767	0.9767	0.9739	0.9707	0.9797	0.9793	0.9818	0.9726	0.9806	0.9816	0.9798	0.9723	0.9767
SZABF0611G	0.7998	0.7525	0.7526	0.7731	0.817	0.8127	0.8178	0.7612	0.764	0.7639	0.7642	0.9755	0.9777	0.972	0.9791	0.9804	0.9787	0.9792	0.9797	0.9803	0.9771	0.9786	0.9787	0.9797	0.9791	0.9734	0.9779	0.9787	0.9808	0.9732	0.9721	0.9782	0.9786	0.9792	0.9781	0.9722	0.9765	0.9764	0.9726	0.9707	0.98	0.9799	0.9794	0.9721	0.9789	0.9801	0.9795	0.9718	0.9764
SZABF0612G	0.7998	0.7537	0.7539	0.7727	0.816	0.8135	0.8167	0.7619	0.7624	0.7623	0.7626	0.975	0.9745	0.9741	0.9776	0.9762	0.9757	0.977	0.9757	0.9753	0.9773	0.9757	0.9741	0.9764	0.9775	0.9736	0.9773	0.9752	0.9777	0.9732	0.973	0.9732	0.9727	0.9803	0.9739	0.9723	0.9756	0.9755	0.9731	0.9679	0.9739	0.9738	0.9755	0.9703	0.9739	0.9754	0.9749	0.9735	0.9755
SZABF0623G	0.7999	0.7532	0.7532	0.7737	0.8166	0.8136	0.8175	0.7609	0.7627	0.7619	0.7629	0.9755	0.9763	0.9748	0.9779	0.9763	0.9763	0.9781	0.977	0.9768	0.9776	0.9767	0.9751	0.9768	0.9775	0.9748	0.9784	0.9757	0.9782	0.9762	0.975	0.9741	0.9736	0.9796	0.9744	0.9749	0.9771	0.9768	0.9753	0.9703	0.9757	0.9755	0.976	0.9735	0.9745	0.9763	0.9754	0.9746	0.9768
SZABF0871G	0.8008	0.7541	0.7543	0.7759	0.8175	0.8147	0.8182	0.7626	0.7648	0.7641	0.7652	0.9764	0.9799	0.9735	0.979	0.9792	0.9786	0.9802	0.9813	0.9822	0.9779	0.9785	0.9834	0.9798	0.9791	0.9729	0.9781	0.9797	0.9787	0.9738	0.9728	0.9797	0.9797	0.9788	0.9797	0.9737	0.9766	0.9766	0.9738	0.9715	0.981	0.9802	0.9795	0.9725	0.9811	0.9824	0.9806	0.9735	0.9766
SZABF0983G	0.7999	0.7537	0.7538	0.7734	0.8172	0.8136	0.8181	0.7631	0.7642	0.7637	0.7645	0.9756	0.979	0.9758	0.9791	0.9785	0.9779	0.9787	0.9782	0.9775	0.9785	0.9774	0.9791	0.9812	0.9794	0.976	0.9792	0.9798	0.9795	0.9758	0.9755	0.9791	0.9775	0.9786	0.9783	0.9751	0.9777	0.9775	0.9753	0.9724	0.9777	0.9773	0.9781	0.9751	0.98	0.9786	0.98	0.9756	0.9775
SZABF0994G	0.8003	0.7533	0.7537	0.7727	0.8174	0.8138	0.8181	0.7615	0.7628	0.7622	0.7631	0.9763	0.9746	0.9756	0.9794	0.9771	0.9792	0.9795	0.9772	0.9768	0.9802	0.9782	0.9764	0.9774	0.9798	0.9748	0.9787	0.9764	0.9794	0.9737	0.9744	0.9757	0.975	0.9814	0.976	0.9743	0.9768	0.9762	0.9751	0.9699	0.9746	0.9747	0.976	0.9724	0.9761	0.9764	0.9761	0.9757	0.9762
SZABF1002G	0.8015	0.7532	0.7532	0.7735	0.8177	0.8136	0.8183	0.7633	0.7646	0.763	0.7649	0.9763	0.9789	0.9762	0.9793	0.9789	0.9797	0.9797	0.9785	0.978	0.9783	0.9788	0.9795	0.9816	0.98	0.9772	0.9794	0.98	0.9793	0.9763	0.9757	0.9795	0.9774	0.9786	0.9788	0.9756	0.978	0.9779	0.9761	0.973	0.9776	0.9781	0.9785	0.9752	0.9806	0.9784	0.9804	0.9765	0.9779
SZABF1011G	0.8009	0.753	0.7533	0.7739	0.818	0.8158	0.8188	0.7626	0.7647	0.7652	0.765	0.9757	0.9785	0.9723	0.9781	0.98	0.9803	0.978	0.9821	0.9824	0.9768	0.9782	0.9814	0.9792	0.9793	0.9742	0.9788	0.9801	0.9804	0.9739	0.9739	0.9801	0.9788	0.979	0.9802	0.9723	0.9765	0.9765	0.9724	0.9718	0.9794	0.9795	0.9811	0.9727	0.9803	0.9833	0.9806	0.9729	0.9764
SZABF1031G	0.8005	0.7542	0.7544	0.7733	0.8168	0.8135	0.8176	0.7625	0.7645	0.7641	0.7648	0.9755	0.9795	0.9764	0.979	0.9802	0.9789	0.9795	0.9778	0.978	0.9791	0.9785	0.9792	0.9805	0.9803	0.9772	0.9802	0.9796	0.9802	0.976	0.9752	0.9794	0.9776	0.9791	0.9782	0.9749	0.9774	0.9773	0.9761	0.9731	0.9778	0.9776	0.978	0.9748	0.9796	0.9781	0.9796	0.9764	0.9773
SZABF1061G	0.8005	0.7521	0.7525	0.7738	0.8169	0.8137	0.8179	0.761	0.7639	0.7635	0.7641	0.9755	0.9787	0.9733	0.9793	0.9816	0.981	0.9789	0.9803	0.9803	0.9794	0.979	0.9812	0.9803	0.9807	0.9746	0.979	0.9792	0.9805	0.9748	0.9747	0.9788	0.9792	0.9794	0.9796	0.9743	0.9765	0.9763	0.9745	0.9721	0.9808	0.9805	0.9796	0.9736	0.9807	0.9813	0.9802	0.9746	0.9763
SZABF1102G	0.8002	0.753	0.7531	0.7739	0.8167	0.8132	0.8172	0.7603	0.7626	0.7627	0.7627	0.9758	0.9764	0.9731	0.9844	0.9784	0.9778	0.9853	0.9768	0.9776	0.9774	0.9858	0.9775	0.9782	0.9944	0.9747	0.9792	0.9775	0.9851	0.9729	0.9727	0.9773	0.9757	0.979	0.9774	0.9736	0.9755	0.975	0.9745	0.9712	0.9754	0.9759	0.9773	0.9734	0.9782	0.9778	0.9788	0.9735	0.975
SZABF1131G	0.7998	0.7529	0.7532	0.7737	0.817	0.8137	0.8177	0.7609	0.7626	0.7629	0.7627	0.9751	0.9759	0.9724	0.985	0.9762	0.9776	0.986	0.977	0.9772	0.9776	0.9849	0.9769	0.9778	0.9943	0.9737	0.9794	0.9768	0.9839	0.9725	0.9726	0.9768	0.9751	0.9789	0.9771	0.9734	0.976	0.9755	0.9737	0.97	0.9743	0.9742	0.9768	0.9722	0.9781	0.977	0.9781	0.9733	0.9755
SZABF1142G	0.8011	0.7546	0.7548	0.7735	0.8181	0.8145	0.8187	0.7626	0.7655	0.7652	0.7656	0.9758	0.977	0.9729	0.9784	0.98	0.9803	0.9785	0.9788	0.9785	0.9769	0.9782	0.9794	0.9795	0.9795	0.9733	0.9785	0.9787	0.9802	0.9736	0.9736	0.9788	0.9774	0.9784	0.9794	0.9729	0.9763	0.9762	0.9732	0.9703	0.9788	0.9793	0.9807	0.9726	0.9798	0.9793	0.9795	0.9732	0.9762
SZABF1162G	0.7988	0.7517	0.7518	0.7731	0.8165	0.8131	0.817	0.7591	0.7618	0.7624	0.7621	0.9739	0.9792	0.9724	0.9773	0.9806	0.9791	0.9787	0.9794	0.9789	0.9761	0.9762	0.9789	0.9804	0.9796	0.973	0.9776	0.9796	0.9795	0.9731	0.9706	0.9785	0.9778	0.9786	0.9796	0.9717	0.9752	0.9752	0.9729	0.97	0.9795	0.9796	0.9794	0.9721	0.9797	0.98	0.9797	0.9712	0.9752
SZABF1174G	0.7994	0.7516	0.7516	0.7741	0.8177	0.8148	0.8185	0.7601	0.7619	0.7626	0.7624	0.9743	0.9816	0.9716	0.9764	0.978	0.9773	0.9768	0.9802	0.9798	0.9758	0.9753	0.9784	0.9793	0.9771	0.9724	0.9758	0.9838	0.979	0.9726	0.9722	0.9827	0.9776	0.9771	0.9836	0.9721	0.9752	0.975	0.9722	0.971	0.9804	0.9803	0.9802	0.9721	0.9849	0.9805	0.9849	0.9716	0.975
SZABF1181G	0.8009	0.7537	0.7537	0.7738	0.8191	0.8137	0.8197	0.7616	0.7627	0.7632	0.7631	0.9765	0.9804	0.9718	0.9804	0.9797	0.9802	0.9798	0.9802	0.9806	0.9784	0.9798	0.9814	0.9804	0.981	0.9745	0.9787	0.9801	0.9804	0.9739	0.9735	0.9792	0.9794	0.9803	0.9793	0.9729	0.9773	0.9773	0.9732	0.9705	0.9798	0.9794	0.9809	0.9726	0.9804	0.981	0.9805	0.9726	0.9773
SZABF1221G	0.8005	0.7534	0.7535	0.773	0.8172	0.813	0.818	0.762	0.7633	0.764	0.7637	0.9755	0.9836	0.9729	0.9769	0.979	0.9775	0.9776	0.981	0.9801	0.9761	0.9765	0.9786	0.98	0.9785	0.9734	0.9762	0.9835	0.9775	0.9732	0.9731	0.9823	0.9788	0.9783	0.9831	0.9723	0.9759	0.9757	0.9724	0.9715	0.9816	0.9816	0.9803	0.9725	0.9834	0.9814	0.984	0.9737	0.9757
SZABF1231G	0.8007	0.7523	0.7525	0.7742	0.8172	0.8145	0.8178	0.7607	0.7632	0.7629	0.7634	0.9741	0.9771	0.9722	0.9769	0.9796	0.9769	0.9777	0.9771	0.9775	0.9761	0.9773	0.9761	0.9789	0.9782	0.9715	0.9765	0.9784	0.9781	0.9728	0.9723	0.9782	0.9785	0.9772	0.9786	0.9717	0.9756	0.9754	0.9723	0.969	0.9771	0.9769	0.9768	0.9709	0.979	0.9787	0.9793	0.9719	0.9754
SZABF1291G	0.801	0.753	0.753	0.7731	0.8172	0.8139	0.818	0.7614	0.7647	0.7636	0.7651	0.975	0.9774	0.9728	0.9784	0.9805	0.9785	0.9792	0.9787	0.979	0.977	0.9782	0.9791	0.9788	0.9796	0.9735	0.9773	0.9779	0.9788	0.973	0.9732	0.9787	0.9784	0.9782	0.9784	0.9717	0.9759	0.9755	0.9722	0.9703	0.9776	0.9772	0.9797	0.9716	0.9792	0.9795	0.9788	0.9729	0.9755
SZABF1322G	0.8011	0.7536	0.7538	0.7734	0.8178	0.8135	0.8185	0.7623	0.7631	0.7634	0.7631	0.9751	0.98	0.9727	0.9793	0.9819	0.9793	0.9794	0.9795	0.9796	0.9781	0.9788	0.9788	0.9802	0.9807	0.9734	0.9788	0.9795	0.9802	0.974	0.9739	0.9798	0.9794	0.9786	0.9799	0.973	0.9765	0.9764	0.9731	0.9708	0.9796	0.9797	0.9806	0.9731	0.9804	0.9796	0.98	0.9738	0.9764
SZABF1331G	0.8017	0.7541	0.7541	0.7742	0.816	0.8127	0.8168	0.7625	0.7634	0.7627	0.7637	0.9751	0.9773	0.973	0.9785	0.9792	0.9836	0.9782	0.9808	0.9798	0.9775	0.9785	0.9798	0.979	0.979	0.9727	0.9771	0.9783	0.9788	0.9745	0.974	0.9784	0.978	0.9795	0.978	0.973	0.9766	0.9764	0.9733	0.9706	0.9793	0.9793	0.9807	0.973	0.9797	0.9809	0.9791	0.9735	0.9764
SZABF1452G	0.8009	0.7543	0.7545	0.774	0.8179	0.8143	0.8188	0.7618	0.7649	0.7642	0.7651	0.976	0.9807	0.975	0.9806	0.9804	0.9829	0.9802	0.9821	0.982	0.9798	0.9789	0.9821	0.98	0.9809	0.9753	0.9786	0.9792	0.9808	0.9756	0.9747	0.9784	0.9777	0.9801	0.9803	0.975	0.9766	0.9766	0.9753	0.9722	0.9808	0.9808	0.9828	0.9738	0.9808	0.9828	0.9811	0.9751	0.9766
SZABF1461G	0.8023	0.7535	0.7539	0.7742	0.818	0.8144	0.8185	0.7607	0.7637	0.7626	0.764	0.9762	0.9787	0.9735	0.9788	0.978	0.9778	0.9789	0.9818	0.9827	0.9798	0.9786	0.9831	0.9792	0.979	0.9752	0.9791	0.9792	0.9798	0.9747	0.9744	0.9785	0.9778	0.9796	0.9799	0.9742	0.9774	0.9773	0.975	0.9713	0.9797	0.9794	0.9824	0.9731	0.9799	0.984	0.9806	0.9748	0.9773
SZABF1512G	0.7995	0.7546	0.7549	0.7741	0.8169	0.8146	0.818	0.7626	0.7645	0.7648	0.7649	0.9764	0.9793	0.9736	0.9793	0.9803	0.9794	0.9792	0.9818	0.9828	0.9772	0.9789	0.9835	0.9804	0.9801	0.9746	0.9792	0.9797	0.9795	0.9742	0.9735	0.9796	0.9791	0.979	0.9787	0.9726	0.9769	0.9768	0.9732	0.9719	0.9804	0.9788	0.9802	0.9725	0.9803	0.9832	0.9813	0.9738	0.9768
SZABF1571G	0.7995	0.7527	0.7527	0.7731	0.8166	0.8142	0.8175	0.761	0.7626	0.7631	0.7629	0.974	0.9726	0.9829	0.9754	0.972	0.9722	0.9746	0.9729	0.9713	0.9773	0.9744	0.9724	0.974	0.9746	0.9777	0.9736	0.9718	0.9742	0.9829	0.9821	0.9723	0.9719	0.9741	0.9718	0.9834	0.974	0.9739	0.9833	0.9778	0.9714	0.9714	0.9726	0.9819	0.9732	0.9721	0.9732	0.9827	0.9739
SZABF1721G	0.8006	0.7527	0.753	0.7734	0.8168	0.8135	0.8179	0.7612	0.7638	0.7638	0.7642	0.9753	0.9782	0.9744	0.9779	0.98	0.9778	0.9779	0.9826	0.9854	0.9801	0.9771	0.9807	0.9794	0.9791	0.9733	0.979	0.9798	0.9782	0.9758	0.9734	0.9772	0.9771	0.9795	0.9784	0.9737	0.9771	0.9769	0.9746	0.9718	0.9811	0.9804	0.9802	0.9736	0.9795	0.9855	0.9791	0.9742	0.9769
SZABF1935G	0.8001	0.7528	0.753	0.7732	0.8164	0.8128	0.8172	0.7618	0.7623	0.7621	0.7624	0.9742	0.9719	0.9787	0.9755	0.9729	0.9735	0.9739	0.9728	0.9713	0.975	0.9717	0.9734	0.9748	0.9754	0.9959	0.9746	0.9741	0.9754	0.9782	0.9776	0.9732	0.9707	0.9732	0.9733	0.9786	0.9749	0.9748	0.979	0.9748	0.9723	0.972	0.9724	0.9768	0.974	0.973	0.9745	0.9788	0.9748
SZABF1964G	0.8016	0.7536	0.754	0.7745	0.8184	0.8155	0.8192	0.7616	0.7637	0.7639	0.7642	0.9751	0.9785	0.9731	0.9782	0.9798	0.9788	0.9774	0.98	0.9807	0.977	0.9781	0.9815	0.9788	0.9791	0.9722	0.9776	0.9787	0.9784	0.9732	0.9731	0.9777	0.9792	0.9796	0.9792	0.9734	0.9769	0.977	0.9734	0.9711	0.9811	0.9811	0.9814	0.972	0.9798	0.9819	0.9799	0.9728	0.977
SZABF20180011G	0.7993	0.7528	0.7529	0.7726	0.8178	0.8146	0.8184	0.7603	0.7628	0.7623	0.763	0.976	0.9787	0.9752	0.9884	0.979	0.9787	0.9873	0.9791	0.9791	0.9793	0.987	0.9802	0.9799	0.9871	0.9753	0.9802	0.9785	0.988	0.9747	0.974	0.9784	0.9777	0.9803	0.9787	0.9748	0.9776	0.9775	0.9754	0.9717	0.9766	0.977	0.9793	0.9735	0.9803	0.9785	0.9795	0.9748	0.9775
SZABF20180051G	0.8003	0.7529	0.7528	0.7741	0.8173	0.8124	0.818	0.7614	0.7631	0.7641	0.7634	0.9745	0.9782	0.9707	0.9774	0.9783	0.9779	0.977	0.9783	0.978	0.9755	0.9758	0.9787	0.9791	0.9787	0.9731	0.9767	0.9784	0.9786	0.9717	0.971	0.9792	0.9776	0.9775	0.9776	0.9702	0.9759	0.9757	0.9712	0.9695	0.9775	0.9779	0.9789	0.9714	0.9797	0.978	0.9793	0.9712	0.9757
SZABF20180061G	0.802	0.7538	0.754	0.774	0.8177	0.814	0.8186	0.7624	0.7639	0.7638	0.7641	0.9756	0.9794	0.9735	0.9802	0.9809	0.9794	0.9793	0.9801	0.9798	0.9785	0.98	0.9795	0.9802	0.9806	0.9742	0.9794	0.9784	0.9813	0.9741	0.9739	0.9794	0.9791	0.9792	0.9793	0.9734	0.9767	0.9764	0.9738	0.9707	0.9794	0.9794	0.9808	0.9732	0.9797	0.9796	0.98	0.9737	0.9764
SZABF20180331G	0.7997	0.7516	0.752	0.7726	0.8171	0.8136	0.8179	0.7608	0.7638	0.7628	0.7641	0.9763	0.9778	0.9749	0.9806	0.9788	0.9809	0.9799	0.979	0.978	0.9785	0.9795	0.9794	0.9804	0.9816	0.9751	0.9808	0.9779	0.9806	0.9749	0.9742	0.9781	0.9784	0.9799	0.9786	0.9745	0.9772	0.9772	0.9753	0.9716	0.9776	0.9769	0.9786	0.9732	0.9777	0.9791	0.9796	0.9753	0.9772
SZABF20180361G	0.7997	0.7525	0.7527	0.7728	0.8175	0.8141	0.8181	0.7605	0.7637	0.7636	0.7638	0.9755	0.9786	0.9748	0.9879	0.9784	0.9783	0.987	0.9792	0.9791	0.9786	0.9867	0.9799	0.9793	0.9867	0.9747	0.9798	0.9784	0.9878	0.9748	0.9742	0.9785	0.9775	0.9802	0.9788	0.9746	0.9776	0.9776	0.9752	0.9717	0.9765	0.9769	0.9789	0.9734	0.9802	0.9783	0.9799	0.9745	0.9776
SZABF20180406G	0.8016	0.7521	0.7521	0.774	0.8184	0.815	0.8193	0.7609	0.7636	0.7634	0.7637	0.9759	0.9796	0.9719	0.9798	0.9803	0.9789	0.9797	0.9793	0.9794	0.9768	0.9789	0.9786	0.9805	0.9799	0.9738	0.9784	0.979	0.9806	0.9728	0.9721	0.9796	0.9791	0.979	0.9791	0.972	0.9763	0.9761	0.9723	0.9701	0.9793	0.9791	0.9807	0.9724	0.98	0.979	0.9805	0.9725	0.9761
A.caeni_MUXE00000000	0.8282	0.7496	0.7497	0.7853	0.8216	0.8205	0.8223	0.7618	0.7643	0.764	0.7647	0.804	0.8041	0.8037	0.8044	0.805	0.8042	0.8042	0.8046	0.8047	0.8044	0.8043	0.8042	0.8043	0.8045	0.8043	0.8045	0.8048	0.805	0.8036	0.8042	0.8041	0.8053	0.8045	0.8045	0.8036	0.8033	0.803	0.8041	0.804	0.8046	0.8051	0.8047	0.8039	0.8048	0.8049	0.8046	0.8039	0.803
A.cibarius_CP043858	0.7758	0.7442	0.7444	0.7593	0.786	0.7824	0.7866	0.7534	0.7557	0.7559	0.7559	0.7943	0.7974	0.795	0.7963	0.7964	0.7971	0.7981	0.7949	0.7965	0.7965	0.7969	0.7993	0.7948	0.7964	0.7955	0.7967	0.7951	0.7956	0.7947	0.7949	0.7958	0.7971	0.7949	0.7948	0.7945	0.7948	0.7946	0.795	0.7947	0.7965	0.7966	0.7976	0.7945	0.7949	0.795	0.7951	0.7949	0.7946
A.cibarius_CP054051	0.7758	0.7459	0.746	0.7594	0.7846	0.7806	0.785	0.7518	0.7543	0.754	0.7545	0.7938	0.7962	0.7942	0.7942	0.7953	0.7947	0.7946	0.7939	0.795	0.7957	0.7963	0.7997	0.7935	0.7948	0.7939	0.7963	0.7947	0.795	0.7946	0.7943	0.795	0.7955	0.7953	0.7941	0.794	0.7948	0.7945	0.7945	0.7941	0.7954	0.7962	0.7965	0.7938	0.794	0.7943	0.7945	0.7948	0.7945
A.cibarius_JABW00000000	0.776	0.7455	0.7457	0.7598	0.7852	0.782	0.7857	0.7524	0.7554	0.7549	0.7556	0.7933	0.7954	0.7937	0.7941	0.7951	0.7942	0.7941	0.7934	0.795	0.7943	0.7954	0.7967	0.7938	0.7943	0.7932	0.7955	0.7941	0.7943	0.7939	0.7938	0.7943	0.7952	0.7941	0.7937	0.7931	0.7938	0.7936	0.7933	0.7934	0.7947	0.7952	0.7957	0.7932	0.7938	0.7937	0.7942	0.7935	0.7936
A.cibarius_VBUC00000000	0.7721	0.7413	0.7416	0.7556	0.7833	0.7817	0.7839	0.7485	0.7512	0.75	0.751	0.7907	0.7927	0.7923	0.792	0.7934	0.7932	0.7918	0.7919	0.7926	0.7915	0.7935	0.7946	0.7916	0.7919	0.7922	0.793	0.7929	0.7921	0.7912	0.7917	0.7914	0.7923	0.7918	0.791	0.7904	0.7913	0.7913	0.7906	0.791	0.7918	0.7925	0.7927	0.7908	0.7911	0.7919	0.7918	0.7912	0.7913
A.cibarius_VBUD00000000	0.7726	0.7419	0.7422	0.7564	0.7835	0.7823	0.784	0.7493	0.7521	0.7512	0.7521	0.7902	0.7928	0.7915	0.7912	0.7934	0.7931	0.7906	0.7913	0.7921	0.7911	0.7929	0.7942	0.7909	0.7912	0.7914	0.7923	0.7923	0.7913	0.7905	0.7909	0.7908	0.7916	0.7912	0.7905	0.7897	0.7905	0.7905	0.7901	0.7906	0.7916	0.7926	0.7923	0.7899	0.7905	0.7912	0.7913	0.7904	0.7905
A.cibarius_VBUE00000000	0.7725	0.7412	0.7415	0.7562	0.7828	0.7817	0.7833	0.7502	0.751	0.7514	0.7515	0.7904	0.7917	0.7911	0.7912	0.792	0.7923	0.791	0.7916	0.7911	0.7911	0.7925	0.7948	0.7912	0.7911	0.791	0.7922	0.7922	0.7913	0.7914	0.7914	0.7922	0.7919	0.7914	0.7912	0.7906	0.7914	0.7911	0.7907	0.7913	0.7923	0.792	0.7919	0.7908	0.7911	0.7908	0.7913	0.7911	0.7911
A.cloacae_CP053834	0.8182	0.7526	0.7529	0.781	0.9296	0.9201	0.9299	0.7625	0.7657	0.7651	0.7658	0.8166	0.8194	0.8158	0.8191	0.8204	0.8185	0.8167	0.8177	0.8186	0.8163	0.8174	0.82	0.8183	0.8171	0.8166	0.8174	0.8191	0.8172	0.8152	0.8158	0.8162	0.8206	0.8167	0.8169	0.815	0.8168	0.8164	0.816	0.8172	0.8202	0.8204	0.8187	0.8161	0.8171	0.8174	0.8177	0.8155	0.8164
A.cloacae_NXII00000000	0.8163	0.7499	0.7501	0.7797	0.9282	0.9207	0.9285	0.7617	0.7641	0.7649	0.7647	0.8154	0.8163	0.8156	0.8162	0.8175	0.815	0.8161	0.8165	0.8174	0.8151	0.8168	0.8171	0.8168	0.8161	0.8158	0.8163	0.8163	0.817	0.8141	0.8147	0.816	0.8176	0.8159	0.8162	0.8146	0.8153	0.8151	0.8148	0.8158	0.8172	0.8171	0.8168	0.8154	0.8165	0.8162	0.8168	0.8149	0.8151
A.cloacae_PDJZ00000000	0.8155	0.75	0.7501	0.7798	0.9368	0.9298	0.937	0.7615	0.7643	0.7645	0.7645	0.8168	0.8178	0.8166	0.8177	0.8182	0.8169	0.8178	0.8179	0.8183	0.817	0.8183	0.8187	0.8187	0.8176	0.817	0.8194	0.8181	0.8182	0.816	0.8163	0.8177	0.8182	0.8176	0.8175	0.8163	0.8168	0.8168	0.8168	0.8167	0.8172	0.8172	0.8178	0.8159	0.8184	0.8172	0.8192	0.816	0.8168
A.cryaerophilus_CP026655	0.7704	0.7454	0.7456	0.7555	0.7798	0.7789	0.7806	0.7523	0.7529	0.7548	0.7538	0.7929	0.7939	0.7938	0.7946	0.7933	0.7939	0.7955	0.7939	0.794	0.7946	0.7928	0.7943	0.794	0.7956	0.793	0.7945	0.7943	0.7938	0.7935	0.7934	0.793	0.7939	0.7947	0.793	0.7923	0.7942	0.7941	0.7928	0.7935	0.7927	0.7929	0.7948	0.7931	0.7927	0.7934	0.7935	0.7924	0.7941
A.cryaerophilus_CP026656	0.7701	0.7449	0.7453	0.7546	0.7809	0.7801	0.7817	0.7502	0.7517	0.7517	0.752	0.7936	0.7966	0.7949	0.7971	0.7946	0.7968	0.7963	0.7953	0.7946	0.7959	0.7953	0.7965	0.7947	0.7957	0.7944	0.7964	0.7952	0.7957	0.7942	0.794	0.7962	0.7953	0.7949	0.7938	0.795	0.7945	0.7943	0.7949	0.7934	0.7957	0.7961	0.7956	0.7941	0.7945	0.7938	0.7948	0.7945	0.7943
A.cryaerophilus_CP032825	0.771	0.7455	0.7457	0.7562	0.7805	0.7793	0.7811	0.7513	0.7532	0.7533	0.7535	0.7929	0.7942	0.7945	0.795	0.7933	0.7947	0.7946	0.7943	0.7942	0.7945	0.7933	0.7947	0.7939	0.7941	0.7938	0.7936	0.7934	0.7934	0.7929	0.7931	0.7932	0.7938	0.7937	0.7927	0.7919	0.7922	0.792	0.7924	0.7929	0.793	0.7931	0.7953	0.7927	0.7932	0.7925	0.7935	0.7942	0.792
A.cryaerophilus_CP060264	0.7711	0.7452	0.7453	0.7559	0.7807	0.7794	0.7813	0.7516	0.7528	0.7519	0.7526	0.7923	0.7941	0.7938	0.7942	0.7931	0.7942	0.7944	0.7937	0.7937	0.7936	0.7931	0.7941	0.7936	0.7934	0.7927	0.7933	0.7936	0.7938	0.792	0.7919	0.7935	0.7937	0.793	0.7932	0.7919	0.7918	0.7916	0.792	0.7924	0.7935	0.7939	0.7943	0.7927	0.7933	0.7933	0.7936	0.7927	0.7916
A.cryaerophilus_CP060692	0.7699	0.7438	0.7441	0.7546	0.7791	0.7786	0.7799	0.7503	0.7526	0.7525	0.7527	0.7916	0.7945	0.7933	0.7949	0.7939	0.795	0.7951	0.7938	0.793	0.7947	0.7936	0.7956	0.7935	0.7933	0.7925	0.7942	0.7929	0.7929	0.7917	0.7919	0.7942	0.7933	0.7927	0.7922	0.7928	0.7915	0.7916	0.7925	0.7915	0.7936	0.7937	0.7938	0.7917	0.7935	0.7929	0.7925	0.7923	0.7916
A.cryaerophilus_CP060693	0.7715	0.7459	0.7464	0.7565	0.7799	0.7795	0.7802	0.7507	0.7538	0.7532	0.7541	0.7919	0.7942	0.7923	0.7945	0.792	0.7932	0.7933	0.7929	0.7926	0.7944	0.7916	0.7932	0.7927	0.7921	0.7912	0.793	0.7927	0.7923	0.7916	0.7926	0.794	0.7924	0.7923	0.7923	0.7914	0.7928	0.7928	0.7912	0.7917	0.7959	0.7961	0.7962	0.7918	0.7926	0.7914	0.7926	0.7917	0.7928
A.cryaerophilus_CP060694	0.7702	0.7446	0.7448	0.7552	0.7811	0.7788	0.7817	0.7502	0.7529	0.7525	0.7534	0.7924	0.7949	0.7938	0.7965	0.7926	0.7946	0.7941	0.7942	0.7934	0.794	0.7924	0.794	0.7931	0.7933	0.792	0.7931	0.7933	0.7939	0.7923	0.792	0.7932	0.7926	0.7937	0.7924	0.7917	0.793	0.7926	0.7924	0.7915	0.794	0.7938	0.7973	0.7922	0.7929	0.7926	0.7955	0.792	0.7927
A.cryaerophilus_LRUQ00000000	0.768	0.7411	0.7416	0.7532	0.7783	0.779	0.7786	0.7462	0.7485	0.7487	0.7488	0.7917	0.7948	0.7933	0.7941	0.7922	0.7932	0.7947	0.7942	0.7933	0.7935	0.7942	0.7951	0.793	0.7948	0.7919	0.7938	0.7938	0.7936	0.7912	0.7919	0.7919	0.7932	0.7924	0.7923	0.7908	0.7908	0.7907	0.7912	0.7919	0.7965	0.7955	0.7958	0.7903	0.7932	0.7922	0.7929	0.7944	0.7907
A.cryaerophilus_LRUR00000000	0.7683	0.7434	0.7436	0.7534	0.7796	0.7804	0.78	0.7493	0.7518	0.7522	0.7521	0.7917	0.7922	0.7917	0.7922	0.7911	0.7914	0.7917	0.7921	0.7926	0.7916	0.7917	0.7932	0.7925	0.791	0.7916	0.7918	0.7927	0.7922	0.7913	0.7915	0.7903	0.7915	0.793	0.7911	0.7915	0.7916	0.7914	0.7913	0.791	0.7914	0.791	0.7933	0.7911	0.7909	0.7906	0.7929	0.791	0.7914
A.cryaerophilus_LRUS00000000	0.77	0.7426	0.7428	0.7532	0.7785	0.7804	0.7792	0.7498	0.7517	0.7522	0.7519	0.793	0.795	0.7924	0.7939	0.7925	0.7935	0.7935	0.7933	0.7946	0.7928	0.7935	0.7953	0.7939	0.7939	0.7919	0.793	0.7934	0.7936	0.7934	0.7933	0.7932	0.7937	0.7934	0.7922	0.7918	0.7923	0.7922	0.7916	0.7922	0.7943	0.7948	0.796	0.7932	0.7928	0.7924	0.794	0.792	0.7922
A.cryaerophilus_LRUT00000000	0.771	0.7428	0.7428	0.754	0.7793	0.7796	0.7796	0.7493	0.752	0.7523	0.7522	0.7919	0.7938	0.7927	0.7951	0.7929	0.7957	0.7967	0.7927	0.7926	0.794	0.7928	0.7938	0.7928	0.7927	0.7934	0.7929	0.7933	0.7951	0.7914	0.7923	0.7926	0.7923	0.7926	0.7927	0.7923	0.7913	0.7912	0.7917	0.7922	0.7931	0.7935	0.7964	0.7912	0.7927	0.7921	0.7925	0.7925	0.7912
A.cryaerophilus_LRUU00000000	0.7678	0.7419	0.7421	0.7529	0.778	0.7793	0.7785	0.7487	0.7502	0.7509	0.7505	0.7926	0.7931	0.7925	0.7933	0.7926	0.793	0.7927	0.7936	0.7935	0.7926	0.7928	0.7933	0.7928	0.7923	0.7922	0.7927	0.7937	0.7919	0.7929	0.7928	0.7912	0.7918	0.794	0.7925	0.792	0.7931	0.7928	0.7919	0.7924	0.7931	0.7927	0.7923	0.7922	0.7927	0.7928	0.793	0.7919	0.7928
A.cryaerophilus_LRUV00000000	0.7702	0.7444	0.7449	0.7543	0.778	0.7809	0.7786	0.7499	0.7519	0.7522	0.7523	0.7913	0.7928	0.7921	0.7938	0.7925	0.7923	0.7934	0.7931	0.7928	0.793	0.7931	0.7934	0.7924	0.7924	0.794	0.7928	0.7924	0.7924	0.7914	0.7914	0.7914	0.7927	0.7916	0.7921	0.792	0.7908	0.7908	0.7921	0.7914	0.7926	0.7925	0.7928	0.7917	0.7915	0.7916	0.7921	0.7919	0.7908
A.cryaerophilus_NERN00000000	0.7682	0.7413	0.7414	0.752	0.7771	0.7786	0.7778	0.7497	0.7488	0.7493	0.7491	0.7911	0.7929	0.7917	0.7923	0.7922	0.7936	0.7929	0.7921	0.7922	0.7925	0.7923	0.7937	0.7921	0.7918	0.7916	0.7918	0.7929	0.791	0.7904	0.7906	0.7924	0.7913	0.7907	0.7911	0.79	0.7914	0.7913	0.7905	0.7905	0.7916	0.7918	0.7933	0.7907	0.7915	0.7927	0.7916	0.7904	0.7913
A.cryaerophilus_NERO00000000	0.769	0.741	0.7414	0.7527	0.778	0.7795	0.7788	0.7467	0.7494	0.7503	0.7499	0.7925	0.793	0.7945	0.7947	0.7932	0.7938	0.795	0.7936	0.7928	0.7944	0.7933	0.7944	0.7936	0.7937	0.7925	0.7929	0.7931	0.7927	0.7939	0.7934	0.7928	0.7922	0.794	0.7924	0.7921	0.7934	0.7931	0.7925	0.7919	0.7927	0.793	0.7949	0.7939	0.7923	0.7923	0.7929	0.7923	0.7931
A.cryaerophilus_NERP00000000	0.7706	0.7432	0.7433	0.7553	0.7798	0.7801	0.7804	0.7487	0.7519	0.7521	0.7524	0.7926	0.7945	0.7931	0.7945	0.7922	0.7949	0.794	0.7926	0.7937	0.7946	0.7939	0.7955	0.7932	0.7935	0.7917	0.793	0.7932	0.7935	0.7913	0.7923	0.793	0.7932	0.7925	0.7928	0.7917	0.792	0.7919	0.7912	0.7912	0.7939	0.794	0.7964	0.7915	0.7929	0.7912	0.7933	0.7921	0.7919
A.cryaerophilus_NERQ00000000	0.77	0.7412	0.7413	0.7552	0.7801	0.781	0.7807	0.7485	0.7502	0.7492	0.7503	0.7902	0.7931	0.7914	0.7929	0.7918	0.7927	0.7928	0.7913	0.7911	0.7944	0.7916	0.793	0.7916	0.7917	0.791	0.7916	0.7918	0.7915	0.7904	0.7908	0.7926	0.7921	0.7909	0.7922	0.7901	0.7902	0.7901	0.7901	0.7897	0.7947	0.7932	0.7932	0.7896	0.792	0.7916	0.7913	0.7907	0.7901
A.cryaerophilus_NERS00000000	0.7701	0.7423	0.7424	0.7545	0.7799	0.7798	0.7804	0.7495	0.7495	0.7498	0.7497	0.7927	0.7957	0.7931	0.7946	0.7942	0.7949	0.7944	0.7935	0.793	0.7948	0.7939	0.7964	0.7933	0.7933	0.7926	0.7934	0.7934	0.794	0.7918	0.7923	0.7928	0.7944	0.7926	0.7927	0.7918	0.7919	0.7918	0.7917	0.7919	0.7966	0.7963	0.7977	0.7911	0.7929	0.7929	0.7929	0.7915	0.7918
A.cryaerophilus_NXGD00000000	0.7683	0.7415	0.7416	0.7527	0.7782	0.78	0.7788	0.748	0.7496	0.7511	0.7502	0.7892	0.7923	0.7927	0.792	0.7915	0.7928	0.792	0.7914	0.7911	0.793	0.7917	0.7926	0.7917	0.7928	0.7908	0.7925	0.7916	0.7911	0.7907	0.7907	0.7923	0.7918	0.7917	0.7911	0.7904	0.7902	0.7901	0.7909	0.7918	0.7911	0.7913	0.7935	0.791	0.7917	0.7912	0.7911	0.7908	0.7901
A.cryaerophilus_NXGJ00000000	0.7698	0.742	0.7421	0.7541	0.7787	0.7795	0.7794	0.7492	0.7505	0.7502	0.7512	0.79	0.793	0.7913	0.7914	0.7902	0.7915	0.7923	0.7899	0.7907	0.7902	0.7901	0.7911	0.7911	0.7906	0.7897	0.7909	0.7908	0.7912	0.7895	0.7897	0.7922	0.7908	0.7903	0.7903	0.7905	0.7891	0.789	0.7897	0.7893	0.7908	0.7906	0.7931	0.7896	0.7906	0.7903	0.7905	0.7896	0.789
CNAC001	0.7689	0.7434	0.7436	0.754	0.7793	0.7795	0.7798	0.7493	0.751	0.7506	0.7512	0.7919	0.7937	0.7927	0.7934	0.7932	0.7963	0.7943	0.7928	0.7931	0.7936	0.7918	0.794	0.7916	0.7927	0.7911	0.7923	0.7931	0.7918	0.7918	0.7928	0.7938	0.7925	0.7926	0.7927	0.7907	0.7923	0.792	0.7904	0.7916	0.7942	0.7931	0.7941	0.791	0.7936	0.7939	0.7925	0.7915	0.792
CNAC002	0.77	0.7428	0.7431	0.7535	0.7797	0.7791	0.7802	0.7506	0.751	0.7507	0.7512	0.7914	0.7936	0.793	0.7933	0.793	0.7973	0.794	0.7928	0.7935	0.7943	0.7921	0.7949	0.7921	0.7929	0.7913	0.7924	0.7932	0.7919	0.7915	0.7927	0.7938	0.793	0.7923	0.7926	0.7904	0.7923	0.792	0.7903	0.7914	0.7944	0.7933	0.7943	0.7911	0.7933	0.7939	0.7925	0.7914	0.792
CNAC004	0.7695	0.7432	0.7433	0.7537	0.7788	0.7801	0.7795	0.7491	0.7495	0.7505	0.7497	0.7909	0.7953	0.7934	0.7936	0.7938	0.7978	0.7937	0.7922	0.7927	0.7935	0.7918	0.7965	0.7911	0.7933	0.7908	0.7921	0.793	0.7917	0.7907	0.7919	0.7942	0.7924	0.7923	0.792	0.7902	0.7916	0.7916	0.7903	0.7907	0.7943	0.793	0.7952	0.7908	0.793	0.7931	0.7919	0.791	0.7916
CNAC006	0.7687	0.7431	0.7433	0.7536	0.7793	0.7796	0.7796	0.7489	0.75	0.75	0.75	0.7912	0.7932	0.7921	0.7927	0.7927	0.7961	0.7937	0.7921	0.7928	0.7929	0.7913	0.794	0.7912	0.7924	0.7907	0.792	0.7927	0.7917	0.7908	0.7924	0.7934	0.7923	0.7921	0.7919	0.7902	0.7921	0.7919	0.7902	0.791	0.794	0.7928	0.7938	0.7908	0.7931	0.7935	0.792	0.7909	0.7919
CNAC007	0.7689	0.742	0.742	0.753	0.7785	0.7799	0.7792	0.7493	0.751	0.751	0.7512	0.7909	0.7924	0.7923	0.7923	0.7922	0.7931	0.7941	0.7924	0.792	0.7918	0.7918	0.7921	0.7923	0.7924	0.7916	0.7925	0.7923	0.7934	0.7911	0.7912	0.792	0.7917	0.7916	0.792	0.7917	0.7905	0.7903	0.7918	0.7906	0.7925	0.7924	0.7922	0.791	0.7909	0.7918	0.7914	0.7908	0.7903
CNAC009	0.7698	0.7416	0.7416	0.7545	0.7787	0.7789	0.7792	0.7485	0.7501	0.7493	0.7502	0.7912	0.7961	0.7935	0.7938	0.7928	0.7973	0.7945	0.7927	0.7927	0.7934	0.7918	0.7963	0.7914	0.7937	0.7908	0.7919	0.7927	0.7921	0.7909	0.7921	0.7944	0.7925	0.7922	0.7921	0.7902	0.7918	0.7916	0.7903	0.7912	0.7941	0.7928	0.7956	0.7907	0.7932	0.7937	0.7921	0.7911	0.7916
CNAC010	0.7684	0.7419	0.742	0.7532	0.7772	0.7787	0.778	0.7475	0.751	0.7501	0.7513	0.7915	0.7933	0.7935	0.7945	0.792	0.7943	0.7948	0.7932	0.7919	0.7946	0.7918	0.7958	0.7921	0.7931	0.7911	0.7922	0.7932	0.7912	0.7913	0.7912	0.7935	0.7919	0.7923	0.7927	0.7909	0.7909	0.7909	0.7914	0.791	0.7928	0.792	0.7944	0.7911	0.7927	0.7928	0.793	0.7919	0.7909
CNAC021	0.7676	0.7421	0.7423	0.7525	0.7781	0.7794	0.7789	0.7473	0.7505	0.7503	0.7508	0.7937	0.7942	0.7945	0.7942	0.7925	0.794	0.7936	0.7939	0.7927	0.796	0.7929	0.7946	0.7926	0.7941	0.7924	0.7933	0.7932	0.7931	0.7923	0.7929	0.7932	0.7929	0.7939	0.7929	0.7932	0.7923	0.7923	0.7929	0.7918	0.7943	0.7944	0.7933	0.7919	0.7929	0.791	0.7941	0.7936	0.7923
CNAC028	0.7692	0.7436	0.7437	0.7535	0.778	0.7796	0.7785	0.7492	0.7506	0.7507	0.7511	0.7898	0.7915	0.7907	0.7913	0.7909	0.7915	0.7926	0.7909	0.7909	0.7907	0.7914	0.7915	0.7909	0.791	0.7897	0.7916	0.7909	0.7924	0.7902	0.7897	0.79	0.7906	0.7907	0.7908	0.7902	0.7893	0.7892	0.7899	0.7892	0.7911	0.7909	0.7919	0.7896	0.7899	0.7903	0.7906	0.7897	0.7892
CNAC032	0.7685	0.7404	0.7407	0.7525	0.7779	0.7784	0.7786	0.7473	0.7494	0.7493	0.7499	0.7895	0.7922	0.7914	0.7909	0.7909	0.7916	0.7912	0.7904	0.79	0.7921	0.7903	0.7915	0.7903	0.7907	0.7895	0.7909	0.7917	0.79	0.7886	0.7894	0.79	0.7917	0.7898	0.7913	0.7889	0.7889	0.7887	0.7892	0.7893	0.7914	0.7914	0.7926	0.7889	0.7914	0.7906	0.7906	0.7902	0.7887
CNAC040	0.7683	0.7418	0.7422	0.7535	0.7783	0.7795	0.7787	0.7488	0.7497	0.7511	0.7499	0.7892	0.7925	0.7903	0.7907	0.791	0.7919	0.7907	0.7904	0.7907	0.7907	0.7902	0.7919	0.7897	0.7913	0.7892	0.7907	0.7918	0.7902	0.79	0.7903	0.7908	0.7906	0.7905	0.7914	0.7891	0.7899	0.7894	0.7891	0.7897	0.7911	0.7911	0.7932	0.7899	0.7909	0.7904	0.7909	0.7894	0.7894
CNAC043	0.77	0.7424	0.7427	0.7534	0.7781	0.7796	0.7788	0.7492	0.7506	0.7507	0.7515	0.7911	0.7929	0.7915	0.7923	0.7923	0.7923	0.7922	0.7918	0.7921	0.7924	0.7924	0.7929	0.7916	0.7921	0.7908	0.7925	0.7925	0.7918	0.7906	0.7916	0.7915	0.7922	0.7917	0.7917	0.7905	0.7904	0.7902	0.7906	0.7905	0.7926	0.7927	0.794	0.7905	0.7923	0.7918	0.7918	0.7913	0.7902
CNAC055	0.7684	0.7418	0.7421	0.753	0.7787	0.7805	0.7793	0.748	0.7502	0.7506	0.7508	0.7936	0.7943	0.7943	0.7941	0.7928	0.7941	0.7935	0.7937	0.793	0.7955	0.793	0.7947	0.7928	0.7943	0.7928	0.7936	0.7929	0.7933	0.7921	0.7929	0.7933	0.7929	0.7938	0.793	0.7932	0.7923	0.7922	0.7929	0.7917	0.794	0.7941	0.7937	0.7921	0.7931	0.7916	0.794	0.7939	0.7922
CNAC060	0.7694	0.7432	0.7432	0.7544	0.7792	0.7805	0.7798	0.7487	0.7506	0.7517	0.7507	0.7916	0.7935	0.7921	0.7944	0.7929	0.7941	0.7946	0.7931	0.7928	0.7935	0.7933	0.7954	0.7921	0.7936	0.7914	0.7927	0.7924	0.7938	0.7917	0.7932	0.7932	0.7951	0.7921	0.7925	0.7912	0.7914	0.7913	0.791	0.7912	0.793	0.7932	0.7944	0.7913	0.7923	0.7919	0.793	0.7919	0.7913
CNAC065	0.7691	0.7417	0.7421	0.7529	0.7789	0.7805	0.7794	0.7483	0.7503	0.7498	0.751	0.791	0.7936	0.7913	0.7931	0.7923	0.7935	0.793	0.7909	0.7918	0.7923	0.7919	0.7937	0.792	0.7922	0.7922	0.793	0.793	0.7924	0.7913	0.7912	0.7919	0.7912	0.7926	0.7924	0.792	0.7912	0.7909	0.7914	0.791	0.7921	0.7918	0.7917	0.7916	0.7925	0.7914	0.7922	0.7919	0.7909
CNAC067	0.7702	0.7433	0.7436	0.754	0.7785	0.7802	0.7789	0.7495	0.7504	0.7503	0.7512	0.7912	0.793	0.7917	0.7927	0.792	0.7927	0.7925	0.792	0.792	0.7927	0.7926	0.7932	0.7918	0.7921	0.7911	0.793	0.7926	0.7925	0.791	0.792	0.7913	0.7926	0.7917	0.7919	0.7909	0.7908	0.7906	0.7908	0.7912	0.7931	0.7931	0.7947	0.7907	0.7925	0.7919	0.7921	0.7916	0.7906
CNAC069	0.7686	0.742	0.742	0.7534	0.7775	0.7786	0.7781	0.7489	0.7491	0.7496	0.7495	0.7907	0.7923	0.7898	0.7909	0.7907	0.792	0.7917	0.7909	0.7912	0.7906	0.7913	0.7918	0.7906	0.7908	0.7898	0.7915	0.7916	0.7904	0.789	0.7893	0.79	0.7908	0.7906	0.7908	0.7895	0.7896	0.7893	0.7897	0.7898	0.7916	0.7917	0.7928	0.7888	0.7909	0.7918	0.7917	0.7901	0.7893
CNAC077	0.7674	0.7415	0.7415	0.7527	0.7769	0.7782	0.7775	0.7481	0.7499	0.7486	0.751	0.7949	0.7953	0.7952	0.7946	0.7944	0.7955	0.796	0.7948	0.7946	0.7955	0.7944	0.7951	0.7936	0.795	0.7941	0.795	0.7943	0.796	0.7939	0.7942	0.7956	0.7943	0.7952	0.7934	0.7941	0.7942	0.794	0.7949	0.7933	0.7948	0.7946	0.7954	0.794	0.7942	0.794	0.7944	0.794	0.794
CNAC079	0.7664	0.7411	0.7411	0.751	0.7771	0.7783	0.7775	0.7473	0.7495	0.7492	0.7495	0.7903	0.7916	0.7915	0.7922	0.7908	0.7922	0.7928	0.7912	0.7906	0.7915	0.7911	0.7926	0.7907	0.7914	0.7903	0.7911	0.7916	0.791	0.79	0.7899	0.7915	0.791	0.7909	0.7905	0.79	0.7904	0.7901	0.7898	0.7902	0.792	0.7919	0.7918	0.7899	0.7905	0.7909	0.7912	0.7899	0.7901
CNAC081	0.7674	0.7419	0.7421	0.7527	0.7778	0.7794	0.7786	0.748	0.7506	0.7503	0.7513	0.7927	0.7935	0.7938	0.7939	0.7919	0.7933	0.793	0.7941	0.792	0.7951	0.7919	0.7942	0.7922	0.7935	0.7919	0.7928	0.7922	0.7923	0.7912	0.7921	0.7927	0.7924	0.793	0.7925	0.7924	0.7916	0.7915	0.7921	0.791	0.7932	0.7933	0.7928	0.7911	0.7923	0.7911	0.7932	0.7929	0.7915
CNAC084	0.7693	0.7432	0.7434	0.754	0.7792	0.7798	0.7793	0.7489	0.7518	0.7509	0.7523	0.7929	0.7947	0.7945	0.7944	0.7943	0.7958	0.7957	0.794	0.794	0.7937	0.7938	0.7941	0.7934	0.7943	0.7932	0.7942	0.7943	0.7955	0.7925	0.7921	0.7941	0.793	0.7929	0.7935	0.7924	0.7923	0.792	0.7927	0.7925	0.7936	0.7935	0.7945	0.7925	0.7942	0.7951	0.7937	0.7929	0.792
CNAC090	0.7671	0.7418	0.742	0.7519	0.7783	0.7801	0.779	0.7483	0.751	0.7512	0.7516	0.7926	0.793	0.7931	0.7939	0.7918	0.7928	0.793	0.7938	0.7921	0.7948	0.7919	0.7939	0.7922	0.7934	0.7919	0.7927	0.7924	0.7924	0.7909	0.792	0.7924	0.7927	0.7931	0.7925	0.7925	0.7914	0.7914	0.7921	0.7906	0.7925	0.7928	0.7927	0.791	0.7924	0.791	0.7931	0.7928	0.7914
CNAC091	0.7695	0.7429	0.7434	0.7535	0.7767	0.7784	0.7774	0.7489	0.7509	0.7507	0.7509	0.7916	0.7941	0.7921	0.7937	0.7908	0.7927	0.7929	0.7923	0.7924	0.7922	0.7912	0.7949	0.7923	0.7932	0.7914	0.7923	0.7934	0.7937	0.7914	0.7917	0.7932	0.7915	0.7921	0.7924	0.7908	0.7913	0.7911	0.7908	0.7906	0.7914	0.7916	0.7932	0.7908	0.7926	0.7915	0.7928	0.7913	0.7911
CNAC095	0.7704	0.7431	0.7432	0.754	0.7785	0.7806	0.7792	0.7498	0.7506	0.7509	0.7509	0.7897	0.7924	0.7892	0.7921	0.7905	0.7925	0.7918	0.792	0.7925	0.7924	0.7918	0.7937	0.7911	0.7911	0.7906	0.7905	0.792	0.7915	0.7897	0.7901	0.7917	0.7911	0.7905	0.7906	0.7895	0.789	0.7889	0.7893	0.7902	0.7926	0.793	0.7933	0.7893	0.7906	0.7913	0.7913	0.7898	0.7889
CNAC126	0.7702	0.744	0.7441	0.7548	0.7787	0.7803	0.7791	0.7505	0.7508	0.7509	0.7511	0.7906	0.7928	0.7936	0.7937	0.792	0.7946	0.793	0.7911	0.7925	0.794	0.7926	0.7948	0.7921	0.7934	0.7911	0.7943	0.7923	0.7922	0.7916	0.7913	0.7924	0.7914	0.7919	0.7916	0.7911	0.7918	0.7917	0.7915	0.7912	0.7912	0.7909	0.7926	0.7917	0.792	0.7927	0.7922	0.7919	0.7917
CNAC127	0.768	0.74	0.7401	0.7523	0.7773	0.7795	0.7781	0.7464	0.7489	0.7484	0.7493	0.7902	0.7929	0.7926	0.7926	0.792	0.7925	0.793	0.7913	0.791	0.7925	0.7921	0.793	0.7916	0.7929	0.7909	0.792	0.793	0.7912	0.7903	0.7905	0.792	0.7919	0.7913	0.7915	0.7905	0.7898	0.7897	0.7906	0.7902	0.7918	0.7919	0.7937	0.7903	0.7926	0.7908	0.7919	0.7908	0.7897
CNAC128	0.7686	0.7402	0.7404	0.753	0.7772	0.7791	0.7781	0.747	0.7494	0.7488	0.7499	0.7905	0.7929	0.7931	0.7925	0.7915	0.7923	0.7929	0.7917	0.7908	0.7927	0.7923	0.7935	0.7919	0.7928	0.7911	0.7921	0.793	0.7915	0.7901	0.7909	0.7919	0.7921	0.7912	0.7916	0.7904	0.7898	0.7895	0.7907	0.7903	0.7918	0.792	0.7936	0.7902	0.7925	0.7906	0.7921	0.7913	0.7895
CNAC129	0.7688	0.7421	0.7423	0.7529	0.7775	0.7788	0.7778	0.7479	0.7505	0.7496	0.7506	0.7908	0.7942	0.7926	0.794	0.7922	0.794	0.7929	0.7924	0.7924	0.7939	0.7919	0.7945	0.7909	0.7928	0.791	0.7921	0.7921	0.7922	0.7909	0.7911	0.7927	0.7918	0.7914	0.7916	0.7904	0.7907	0.7904	0.7906	0.791	0.7924	0.7927	0.7943	0.791	0.7921	0.7913	0.7919	0.7908	0.7904
CNAC130	0.7682	0.7416	0.7415	0.7525	0.7787	0.7783	0.7795	0.7485	0.7505	0.75	0.7508	0.7904	0.7931	0.7925	0.7936	0.7921	0.7928	0.7935	0.7922	0.7919	0.7946	0.7928	0.7948	0.7916	0.7932	0.7915	0.7932	0.7921	0.7921	0.7907	0.7905	0.7918	0.792	0.7911	0.7909	0.791	0.7905	0.7903	0.7914	0.7916	0.793	0.793	0.793	0.7906	0.7913	0.7925	0.7915	0.7908	0.7903
CNAC131	0.7695	0.7409	0.741	0.7539	0.7778	0.7794	0.7787	0.7488	0.7503	0.7507	0.7511	0.79	0.792	0.7919	0.7924	0.7914	0.7926	0.7927	0.7919	0.7917	0.7925	0.7916	0.7928	0.7913	0.7918	0.7903	0.7913	0.7914	0.7918	0.7899	0.7897	0.7914	0.7911	0.7908	0.7916	0.7897	0.79	0.79	0.7901	0.79	0.7914	0.7917	0.7935	0.7897	0.7915	0.7912	0.7916	0.7905	0.79
CNAC132	0.7687	0.7427	0.7428	0.7536	0.7779	0.7795	0.7785	0.7502	0.751	0.7504	0.7512	0.7907	0.7927	0.7923	0.7928	0.7918	0.7941	0.7927	0.7921	0.7919	0.7933	0.7922	0.797	0.7915	0.7924	0.7907	0.7921	0.7918	0.792	0.7903	0.7906	0.7929	0.7913	0.7917	0.7913	0.7903	0.7901	0.7901	0.79	0.7908	0.7925	0.7925	0.7946	0.7901	0.7918	0.7913	0.7916	0.7904	0.7901
CNAC133	0.7684	0.7423	0.7425	0.7526	0.7772	0.7786	0.7777	0.7494	0.7514	0.7505	0.7517	0.7908	0.793	0.7915	0.7936	0.7919	0.7922	0.794	0.7923	0.7924	0.7929	0.7919	0.7938	0.7917	0.7922	0.7913	0.792	0.7925	0.7924	0.7909	0.791	0.7926	0.7922	0.7916	0.7921	0.7905	0.7913	0.791	0.7906	0.7907	0.7925	0.7923	0.7943	0.7912	0.7923	0.7915	0.7923	0.7908	0.791
CNAC134	0.7694	0.7432	0.7435	0.7541	0.779	0.7799	0.7797	0.7487	0.7509	0.7507	0.7512	0.7909	0.7945	0.7926	0.7938	0.7933	0.7952	0.7936	0.7921	0.7923	0.7948	0.793	0.7935	0.7923	0.7944	0.7918	0.7933	0.7937	0.7916	0.7912	0.7914	0.7927	0.7933	0.7914	0.793	0.7909	0.7907	0.7907	0.7906	0.7921	0.7933	0.7932	0.7952	0.7905	0.7921	0.7927	0.7923	0.7915	0.7907
CNAC135	0.7683	0.7421	0.7421	0.7537	0.7778	0.7807	0.7784	0.7495	0.7515	0.751	0.7522	0.7905	0.7925	0.7919	0.7923	0.7913	0.7924	0.792	0.791	0.792	0.7926	0.7921	0.7926	0.7912	0.7919	0.7914	0.7916	0.7933	0.791	0.791	0.7901	0.7924	0.7915	0.7922	0.791	0.7918	0.7898	0.7897	0.7909	0.7902	0.7907	0.7908	0.7926	0.7901	0.7912	0.7915	0.791	0.7909	0.7896
CNAC136	0.7689	0.7424	0.7423	0.7538	0.7782	0.7795	0.779	0.7489	0.7511	0.7514	0.7514	0.79	0.7923	0.7914	0.7917	0.7928	0.7913	0.7919	0.7909	0.7909	0.7935	0.7922	0.7931	0.7906	0.7924	0.7899	0.7923	0.7918	0.7907	0.7901	0.7906	0.7921	0.7913	0.7908	0.7907	0.7899	0.7901	0.7899	0.79	0.7912	0.7912	0.7911	0.7925	0.7896	0.791	0.791	0.7908	0.7902	0.7899
CNAC144	0.7685	0.7416	0.7417	0.7529	0.7784	0.7818	0.779	0.7466	0.7488	0.7495	0.749	0.7914	0.7953	0.7924	0.7934	0.7933	0.798	0.7964	0.7922	0.7917	0.7949	0.7922	0.7954	0.7929	0.7944	0.7924	0.794	0.793	0.7926	0.7914	0.7916	0.7936	0.7928	0.7921	0.7921	0.7913	0.7909	0.7907	0.7914	0.7914	0.7929	0.7925	0.7949	0.791	0.7924	0.7921	0.792	0.7913	0.7907
CNAC145	0.77	0.7412	0.7413	0.7542	0.7796	0.7805	0.7802	0.7478	0.7508	0.7505	0.7515	0.7898	0.7911	0.7911	0.7917	0.7915	0.794	0.7924	0.7907	0.7903	0.7926	0.7907	0.7929	0.7905	0.7917	0.7902	0.7922	0.791	0.7908	0.79	0.7907	0.7917	0.7905	0.7903	0.7905	0.7889	0.7895	0.7892	0.7897	0.7907	0.7908	0.7909	0.7932	0.7906	0.7904	0.7913	0.7908	0.7898	0.7892
CNAC146	0.7682	0.7428	0.7431	0.7535	0.7785	0.7792	0.779	0.7482	0.7509	0.7505	0.751	0.791	0.7924	0.7921	0.7931	0.7928	0.7929	0.7927	0.792	0.7923	0.7921	0.7923	0.7931	0.7916	0.7923	0.7913	0.7919	0.7911	0.7915	0.7903	0.7904	0.7913	0.7915	0.7913	0.7915	0.7905	0.7903	0.7901	0.7906	0.7901	0.793	0.7918	0.794	0.7906	0.7906	0.7914	0.7921	0.7922	0.7901
ICDCAC48	0.7697	0.7444	0.7444	0.7545	0.78	0.7789	0.7807	0.7516	0.7529	0.7531	0.7529	0.7926	0.7955	0.7926	0.7937	0.7939	0.7962	0.794	0.7926	0.7939	0.7937	0.7948	0.7949	0.7952	0.7936	0.7937	0.794	0.7957	0.7945	0.793	0.7941	0.795	0.7931	0.7938	0.7943	0.7928	0.7923	0.7923	0.7927	0.7928	0.7949	0.7951	0.7949	0.7927	0.7953	0.7939	0.7946	0.7928	0.7923
SZACF0134G	0.7691	0.7422	0.7423	0.7528	0.7784	0.7807	0.7791	0.7494	0.7509	0.751	0.7515	0.7921	0.7952	0.7937	0.7937	0.7944	0.7945	0.7936	0.7936	0.7946	0.7944	0.7947	0.7943	0.7924	0.7941	0.7926	0.793	0.7935	0.793	0.7913	0.7921	0.7927	0.7944	0.793	0.7941	0.792	0.7918	0.7918	0.7915	0.792	0.7955	0.7956	0.796	0.7915	0.7932	0.7932	0.7937	0.7924	0.7918
SZACF0142G	0.7702	0.7432	0.7432	0.7532	0.7778	0.7798	0.7782	0.7489	0.7508	0.7501	0.751	0.7901	0.7922	0.7924	0.7921	0.7911	0.7937	0.793	0.7917	0.7911	0.7925	0.7912	0.7927	0.7906	0.7922	0.7907	0.7924	0.7918	0.7913	0.7908	0.7913	0.7916	0.7905	0.7911	0.7905	0.7905	0.7904	0.7903	0.7903	0.7915	0.7921	0.7917	0.7926	0.791	0.7915	0.7914	0.7911	0.7905	0.7903
SZACF0153G	0.7699	0.7415	0.7417	0.7532	0.7775	0.7794	0.778	0.7481	0.7496	0.7503	0.75	0.7913	0.7933	0.7928	0.7928	0.7926	0.7954	0.7931	0.7929	0.7932	0.7931	0.7931	0.7937	0.7929	0.7924	0.7924	0.7922	0.7934	0.7937	0.7911	0.7913	0.7938	0.7927	0.7916	0.7923	0.7916	0.791	0.791	0.7911	0.7913	0.7925	0.7925	0.7948	0.791	0.7924	0.7921	0.7927	0.7912	0.791
SZACF0332G	0.7692	0.7421	0.742	0.7522	0.777	0.7795	0.7773	0.7485	0.7507	0.7506	0.751	0.7909	0.7938	0.7928	0.7941	0.7915	0.7943	0.7922	0.7921	0.7937	0.7936	0.7939	0.7937	0.7929	0.792	0.7914	0.7921	0.7928	0.7927	0.7913	0.7905	0.7933	0.7918	0.7911	0.7918	0.7906	0.7901	0.79	0.7906	0.7907	0.7931	0.7932	0.795	0.7905	0.7917	0.7922	0.7922	0.791	0.79
SZACF0343G	0.769	0.7413	0.7413	0.7534	0.7777	0.7778	0.7783	0.7479	0.7498	0.7497	0.7503	0.791	0.7934	0.7921	0.7934	0.7916	0.7931	0.7927	0.7926	0.7918	0.7929	0.7918	0.794	0.7914	0.7923	0.7907	0.7918	0.7918	0.7916	0.7913	0.792	0.7914	0.7906	0.792	0.7914	0.7905	0.792	0.792	0.7907	0.7901	0.792	0.7914	0.7931	0.7916	0.7912	0.7912	0.792	0.7911	0.792
SZACF0357G	0.77	0.7411	0.7415	0.7533	0.7792	0.7813	0.7797	0.7491	0.7505	0.7505	0.7508	0.7905	0.7936	0.7925	0.7936	0.792	0.7962	0.7945	0.7926	0.7917	0.7936	0.7923	0.7944	0.7923	0.7932	0.7909	0.793	0.7922	0.7933	0.7909	0.7918	0.7928	0.7927	0.7915	0.791	0.7904	0.7905	0.7905	0.7907	0.7907	0.7942	0.7936	0.7943	0.7907	0.7914	0.7918	0.7921	0.7911	0.7905
SZACF0363G	0.7683	0.7408	0.741	0.7523	0.7781	0.7785	0.7787	0.7481	0.75	0.7492	0.7506	0.7901	0.7917	0.7916	0.7916	0.7912	0.793	0.7932	0.7913	0.791	0.7915	0.7905	0.7923	0.7899	0.7909	0.7897	0.7911	0.7903	0.7914	0.7898	0.7901	0.791	0.7909	0.7907	0.79	0.7897	0.7898	0.7896	0.7896	0.7903	0.7921	0.7922	0.795	0.7896	0.7903	0.791	0.7902	0.79	0.7897
SZACF0402G	0.7694	0.7413	0.7417	0.7544	0.7786	0.779	0.7792	0.7497	0.7512	0.7511	0.7516	0.7921	0.7936	0.7936	0.7943	0.7933	0.7943	0.7937	0.7926	0.7934	0.7934	0.7931	0.7942	0.7927	0.7932	0.7919	0.7926	0.7922	0.7945	0.7914	0.7911	0.7926	0.7933	0.7921	0.792	0.7923	0.7916	0.7914	0.7919	0.7913	0.793	0.7928	0.795	0.7916	0.7925	0.7925	0.7929	0.7922	0.7914
SZACF0445G	0.7676	0.7417	0.7419	0.7526	0.7771	0.779	0.7777	0.7477	0.7507	0.7505	0.7509	0.7907	0.7923	0.7909	0.7932	0.7922	0.7935	0.7927	0.7919	0.792	0.7923	0.7924	0.7936	0.791	0.7915	0.7908	0.7921	0.7918	0.7916	0.7899	0.7901	0.7916	0.7913	0.7914	0.7915	0.7906	0.7898	0.7895	0.7904	0.7905	0.7922	0.7922	0.7923	0.79	0.7909	0.7913	0.7912	0.7905	0.7895
SZACF0484G	0.7683	0.7416	0.7417	0.7525	0.7777	0.7797	0.7783	0.7489	0.7509	0.7507	0.7513	0.7902	0.792	0.7912	0.7925	0.7919	0.7931	0.792	0.7911	0.7915	0.7918	0.7922	0.7926	0.7913	0.7914	0.7911	0.7916	0.7914	0.7913	0.7904	0.7901	0.7915	0.7917	0.7906	0.7916	0.7902	0.7899	0.7898	0.7903	0.7901	0.7915	0.7916	0.7919	0.79	0.7907	0.7905	0.7911	0.7904	0.7898
SZACF0541G	0.7687	0.7419	0.7424	0.7538	0.7786	0.7798	0.7791	0.7473	0.7502	0.7503	0.7507	0.7905	0.7925	0.7918	0.7925	0.7929	0.7929	0.7927	0.7917	0.7918	0.7917	0.7912	0.7933	0.7915	0.7926	0.7913	0.7922	0.7916	0.7918	0.7908	0.7908	0.7923	0.7916	0.7912	0.7925	0.7907	0.7905	0.7902	0.7907	0.7908	0.7912	0.7911	0.7929	0.7907	0.7913	0.7911	0.792	0.7911	0.7902
SZACF0571G	0.7691	0.7432	0.7434	0.7533	0.778	0.7794	0.7785	0.7478	0.7495	0.7498	0.7496	0.7912	0.7942	0.7921	0.7931	0.7916	0.7939	0.7931	0.7925	0.7924	0.7942	0.7935	0.794	0.7926	0.7942	0.7919	0.7939	0.7929	0.7922	0.791	0.7905	0.7928	0.7924	0.7918	0.792	0.7914	0.7909	0.7908	0.7912	0.7914	0.7909	0.7913	0.7938	0.7908	0.792	0.792	0.7919	0.791	0.7908
SZACF0595G	0.7689	0.7408	0.741	0.7524	0.7769	0.7791	0.7776	0.749	0.7494	0.7495	0.7497	0.7915	0.7933	0.7931	0.7926	0.7923	0.7944	0.7932	0.792	0.7928	0.7947	0.7938	0.7934	0.7919	0.7919	0.7922	0.7915	0.7935	0.791	0.7915	0.7915	0.7933	0.7911	0.7923	0.7919	0.7908	0.7904	0.7902	0.7909	0.7917	0.7935	0.7937	0.7949	0.7912	0.792	0.7926	0.7928	0.7914	0.7902
SZACF0602G	0.7683	0.7419	0.7419	0.7519	0.7762	0.7787	0.7771	0.7481	0.7489	0.7484	0.7491	0.79	0.793	0.7918	0.7923	0.7913	0.7941	0.7925	0.7912	0.7913	0.7924	0.792	0.7933	0.7904	0.7915	0.7907	0.7912	0.7919	0.7907	0.7901	0.7901	0.7916	0.7911	0.7904	0.7914	0.79	0.7895	0.7895	0.7902	0.7898	0.7916	0.7914	0.7931	0.7895	0.7915	0.7913	0.7912	0.7899	0.7895
SZACF0761G	0.7691	0.7416	0.7418	0.7543	0.7782	0.7793	0.7788	0.749	0.7511	0.7505	0.7516	0.7896	0.7915	0.7916	0.7925	0.7903	0.7928	0.7922	0.791	0.7909	0.7919	0.7914	0.7924	0.7911	0.7914	0.7903	0.791	0.793	0.7907	0.7893	0.7897	0.7941	0.7912	0.7905	0.7916	0.7897	0.79	0.7896	0.7894	0.7899	0.7913	0.7911	0.7928	0.7894	0.7909	0.7902	0.7902	0.7926	0.7896
SZACF0771G	0.7689	0.7419	0.7419	0.7528	0.7784	0.7808	0.7791	0.7481	0.7505	0.7504	0.751	0.7904	0.7917	0.7911	0.7914	0.7923	0.7923	0.7926	0.7916	0.7918	0.7914	0.7925	0.7921	0.7922	0.7916	0.7911	0.792	0.7915	0.7911	0.7909	0.7908	0.7916	0.7915	0.7905	0.7913	0.7907	0.7905	0.7904	0.7911	0.7908	0.7918	0.7918	0.7926	0.7912	0.7911	0.792	0.7918	0.791	0.7904
SZACF0852G	0.7686	0.742	0.7422	0.7539	0.7783	0.7791	0.7788	0.7489	0.7507	0.7502	0.7512	0.791	0.7934	0.7915	0.7928	0.7916	0.7931	0.7927	0.7919	0.7929	0.7926	0.7921	0.7938	0.7916	0.7914	0.7898	0.7906	0.7916	0.7914	0.7899	0.7905	0.7916	0.7908	0.7906	0.7913	0.7899	0.7897	0.7895	0.7894	0.7901	0.7931	0.7929	0.7942	0.7896	0.791	0.7918	0.7922	0.7903	0.7895
SZACF0861G	0.7682	0.74	0.7402	0.7532	0.7768	0.7785	0.7776	0.7491	0.7509	0.7508	0.7516	0.7906	0.7942	0.7921	0.7919	0.7918	0.7927	0.7918	0.792	0.7919	0.7918	0.7922	0.793	0.7914	0.7915	0.7907	0.7911	0.7921	0.7911	0.791	0.7904	0.7923	0.7926	0.791	0.7907	0.7905	0.7908	0.7908	0.7904	0.7905	0.7937	0.7936	0.794	0.7904	0.7916	0.7915	0.7917	0.7903	0.7908
SZACF1183G	0.7674	0.7403	0.7406	0.752	0.7773	0.7795	0.778	0.7473	0.7483	0.7497	0.7489	0.7911	0.7925	0.7923	0.7932	0.7912	0.7934	0.793	0.7926	0.7918	0.7925	0.7916	0.793	0.7915	0.7924	0.7918	0.7909	0.7926	0.7912	0.7917	0.7926	0.7905	0.7922	0.793	0.7923	0.7903	0.7913	0.7912	0.7905	0.7907	0.7915	0.7916	0.794	0.7927	0.7916	0.7904	0.7921	0.7909	0.7912
SZACF1192G	0.7698	0.7408	0.741	0.7532	0.7777	0.78	0.7783	0.7468	0.7496	0.7497	0.7496	0.791	0.7931	0.7918	0.7936	0.7922	0.7935	0.7937	0.793	0.7923	0.7926	0.7919	0.7937	0.7917	0.7924	0.7909	0.7931	0.7921	0.7917	0.791	0.7911	0.7926	0.7918	0.7917	0.7913	0.7908	0.7907	0.7903	0.7906	0.7915	0.7924	0.7924	0.793	0.7907	0.7915	0.7916	0.7919	0.791	0.7903
SZACF1262G	0.7687	0.7414	0.7414	0.7527	0.7762	0.7781	0.7767	0.7477	0.7502	0.7503	0.7505	0.7899	0.7941	0.7911	0.792	0.7908	0.7933	0.7907	0.7909	0.7913	0.7924	0.7922	0.7935	0.791	0.7918	0.7905	0.7912	0.7921	0.7905	0.79	0.7903	0.792	0.7901	0.7905	0.7907	0.7901	0.7894	0.7893	0.7893	0.7899	0.7908	0.7909	0.7934	0.7894	0.7912	0.7913	0.7912	0.7902	0.7893
SZACF1311G	0.7693	0.7416	0.7417	0.7534	0.7782	0.7799	0.7788	0.7484	0.7505	0.7499	0.7507	0.7924	0.7951	0.7931	0.7939	0.792	0.794	0.7937	0.7926	0.7928	0.7942	0.7924	0.7936	0.792	0.793	0.7925	0.7927	0.7931	0.7926	0.7914	0.7909	0.7925	0.7922	0.7924	0.7926	0.7917	0.7909	0.7909	0.7918	0.7907	0.7936	0.7936	0.794	0.791	0.793	0.7914	0.7926	0.7922	0.7909
SZACF1324G	0.7684	0.7423	0.7422	0.7535	0.779	0.7796	0.7793	0.7498	0.7519	0.7515	0.7523	0.7921	0.7932	0.7924	0.7929	0.7929	0.7933	0.7926	0.7925	0.7937	0.7927	0.7927	0.7935	0.7924	0.7922	0.791	0.7927	0.793	0.793	0.792	0.7921	0.7926	0.792	0.7923	0.7927	0.791	0.7908	0.7908	0.7911	0.7915	0.7919	0.7918	0.7935	0.7911	0.7924	0.7924	0.7928	0.7911	0.7908
SZACF1332G	0.7696	0.7415	0.7414	0.754	0.779	0.7812	0.7796	0.7499	0.7493	0.7493	0.7505	0.7919	0.7955	0.7935	0.7942	0.7926	0.7955	0.7942	0.7931	0.7935	0.7945	0.7923	0.795	0.7927	0.7931	0.7925	0.7939	0.7941	0.7924	0.7914	0.7917	0.7934	0.792	0.7924	0.7929	0.7916	0.7915	0.7913	0.7913	0.791	0.7933	0.793	0.7937	0.791	0.7933	0.7919	0.7928	0.7917	0.7913
SZACF1342G	0.7678	0.743	0.7433	0.7527	0.7775	0.7796	0.7781	0.7493	0.7519	0.7514	0.7521	0.7925	0.794	0.7932	0.7933	0.7932	0.7959	0.7927	0.7935	0.7928	0.7926	0.7927	0.7947	0.7924	0.7928	0.7921	0.7927	0.7935	0.7925	0.7918	0.7922	0.7943	0.7928	0.7931	0.7934	0.7924	0.7919	0.7918	0.792	0.7914	0.7924	0.7918	0.794	0.7913	0.7924	0.7921	0.7938	0.7923	0.7919
SZACF1361G	0.7688	0.7425	0.7428	0.7536	0.7781	0.7801	0.7785	0.7498	0.7513	0.7503	0.7516	0.7924	0.7926	0.7932	0.7939	0.7933	0.7938	0.7936	0.7935	0.7934	0.7934	0.7933	0.7936	0.7932	0.7931	0.7922	0.7932	0.794	0.7928	0.7913	0.7922	0.7923	0.7933	0.7925	0.7933	0.7923	0.7918	0.7918	0.792	0.7911	0.7932	0.7931	0.7942	0.792	0.7926	0.7923	0.7936	0.7928	0.7918
SZACF1391G	0.769	0.7424	0.7426	0.7538	0.7781	0.7798	0.7788	0.7502	0.7512	0.7498	0.7516	0.7927	0.7947	0.7933	0.794	0.7946	0.7955	0.7944	0.7938	0.794	0.7935	0.7931	0.7948	0.7933	0.7938	0.7926	0.7934	0.7934	0.7933	0.7923	0.7929	0.7941	0.7939	0.7936	0.7943	0.792	0.7923	0.7923	0.7916	0.7929	0.7933	0.7931	0.7945	0.7924	0.7933	0.7935	0.7936	0.7926	0.7923
SZACF1402G	0.7683	0.7419	0.742	0.753	0.7792	0.7801	0.7799	0.7474	0.7499	0.7499	0.7499	0.791	0.7935	0.7922	0.7929	0.7925	0.7949	0.7948	0.7918	0.7912	0.7927	0.7929	0.7934	0.7923	0.793	0.7915	0.7924	0.7923	0.7916	0.791	0.7924	0.7926	0.7921	0.7914	0.7918	0.7907	0.7903	0.7901	0.7911	0.7909	0.7925	0.7925	0.7936	0.7902	0.7925	0.7916	0.7925	0.792	0.7901
SZACF1431G	0.7685	0.7421	0.7422	0.7538	0.7799	0.781	0.7804	0.7484	0.7501	0.7497	0.7506	0.7913	0.7941	0.7928	0.7937	0.7922	0.7957	0.7954	0.7918	0.7923	0.7927	0.7929	0.793	0.7921	0.7931	0.792	0.792	0.7926	0.7915	0.791	0.7927	0.7929	0.7923	0.7921	0.7919	0.7906	0.7907	0.7905	0.7911	0.7911	0.7928	0.7927	0.7937	0.7907	0.7926	0.7915	0.7926	0.7921	0.7905
SZACF1451G	0.7692	0.742	0.7419	0.753	0.778	0.7788	0.7786	0.7492	0.7503	0.7496	0.7508	0.7909	0.7926	0.7923	0.7924	0.7914	0.7929	0.7915	0.7915	0.792	0.792	0.791	0.7942	0.7912	0.7919	0.79	0.7925	0.7924	0.791	0.7902	0.7906	0.7922	0.7918	0.7913	0.792	0.7901	0.79	0.7898	0.7906	0.7899	0.7914	0.7915	0.7926	0.7902	0.792	0.792	0.7924	0.7906	0.7898
SZACF1472G	0.7697	0.7427	0.7429	0.7548	0.7789	0.7808	0.7795	0.7493	0.7505	0.7503	0.7512	0.791	0.7969	0.793	0.794	0.7919	0.7928	0.7936	0.7929	0.7912	0.7935	0.792	0.793	0.791	0.7927	0.7909	0.7927	0.7913	0.7942	0.7911	0.7906	0.7925	0.7923	0.7922	0.7905	0.7908	0.7917	0.7912	0.7908	0.7902	0.7927	0.7925	0.7938	0.7903	0.7907	0.791	0.7914	0.7908	0.7913
SZACF1491G	0.7686	0.7429	0.7431	0.7533	0.778	0.7796	0.7789	0.7489	0.7519	0.7508	0.7525	0.7911	0.7959	0.7933	0.7946	0.7922	0.7951	0.7947	0.7925	0.7925	0.7938	0.7926	0.7944	0.7909	0.7924	0.7914	0.793	0.7922	0.7928	0.7912	0.7911	0.7932	0.7919	0.7917	0.7914	0.791	0.791	0.7909	0.7912	0.7906	0.7936	0.7937	0.7945	0.7907	0.7916	0.7916	0.7921	0.7908	0.7909
SZACF1502G	0.7691	0.7404	0.7405	0.7522	0.7791	0.7803	0.7796	0.7472	0.7495	0.7487	0.7496	0.7912	0.799	0.7927	0.7937	0.7935	0.796	0.7951	0.7928	0.7923	0.7937	0.7926	0.7944	0.7927	0.7931	0.7915	0.7922	0.7933	0.7928	0.7905	0.7914	0.7936	0.7938	0.7918	0.7922	0.7909	0.7908	0.7906	0.7911	0.7912	0.7974	0.7966	0.7967	0.7907	0.7932	0.7922	0.7924	0.7915	0.7906
SZACF1841G	0.7695	0.7423	0.7426	0.7536	0.7792	0.781	0.7794	0.7496	0.7504	0.7506	0.7508	0.7922	0.7944	0.7928	0.7939	0.7932	0.794	0.7943	0.7933	0.7935	0.794	0.7952	0.7942	0.793	0.7945	0.7922	0.794	0.7933	0.7931	0.7918	0.7937	0.7932	0.7933	0.793	0.7931	0.7916	0.7925	0.7923	0.792	0.7929	0.794	0.7936	0.7937	0.7919	0.7931	0.7927	0.7933	0.7925	0.7923
SZACF1904G	0.7692	0.7404	0.7406	0.7534	0.7779	0.7798	0.7787	0.7472	0.749	0.7488	0.7496	0.7913	0.7942	0.793	0.7932	0.7913	0.7942	0.7927	0.7924	0.7911	0.7939	0.792	0.7964	0.792	0.7925	0.792	0.7934	0.7917	0.7921	0.791	0.7914	0.7933	0.7919	0.7919	0.7908	0.7914	0.7911	0.7909	0.7915	0.7904	0.7933	0.7933	0.7933	0.7908	0.792	0.7908	0.7926	0.792	0.7909
SZACF1906G	0.7685	0.7416	0.7415	0.7529	0.7794	0.7785	0.7797	0.7494	0.7512	0.7508	0.7516	0.7921	0.7933	0.793	0.7934	0.7929	0.794	0.7937	0.7928	0.7932	0.7935	0.7921	0.7936	0.7921	0.7933	0.7914	0.7932	0.7927	0.7922	0.7916	0.7919	0.7928	0.7923	0.7924	0.7918	0.7918	0.7917	0.7917	0.7916	0.7915	0.7931	0.7931	0.7939	0.7916	0.7926	0.7925	0.7918	0.7915	0.7917
SZACF1966G	0.769	0.7421	0.7422	0.7533	0.777	0.7805	0.7777	0.7483	0.7511	0.7511	0.7513	0.7891	0.7928	0.7921	0.7914	0.7923	0.7929	0.7933	0.7909	0.7915	0.7914	0.7916	0.7923	0.7909	0.7913	0.7901	0.7913	0.791	0.7922	0.7903	0.7904	0.7914	0.7914	0.7909	0.7906	0.7895	0.7906	0.7902	0.7898	0.7895	0.7919	0.7919	0.7945	0.7897	0.7901	0.7911	0.7909	0.7898	0.7902
SZACF20180012G	0.7683	0.7414	0.7415	0.7531	0.7775	0.7796	0.778	0.7482	0.7495	0.7497	0.7499	0.7911	0.7917	0.7926	0.7923	0.791	0.7935	0.7913	0.7915	0.7917	0.7926	0.7921	0.7941	0.7919	0.7921	0.7908	0.7923	0.792	0.7914	0.7911	0.7919	0.7925	0.7917	0.792	0.7915	0.7909	0.7916	0.7915	0.7911	0.7906	0.7921	0.7921	0.7928	0.7911	0.7913	0.7911	0.7915	0.7908	0.7915
SZACF20180031G	0.7686	0.7413	0.7413	0.7529	0.7786	0.7806	0.7789	0.7476	0.7497	0.7492	0.75	0.7906	0.7921	0.792	0.792	0.7915	0.7929	0.7914	0.7909	0.7919	0.7909	0.7914	0.7916	0.7913	0.7919	0.7905	0.7924	0.7924	0.7911	0.7904	0.7902	0.7918	0.7915	0.7913	0.7916	0.79	0.7901	0.7901	0.7912	0.79	0.7913	0.7914	0.7927	0.7905	0.7922	0.792	0.7925	0.7914	0.7901
SZACF20180081G	0.7696	0.7403	0.7404	0.7522	0.7779	0.7795	0.7782	0.7472	0.7497	0.7494	0.7499	0.7919	0.7953	0.7928	0.7939	0.7924	0.794	0.7938	0.7927	0.7926	0.7939	0.7923	0.794	0.7919	0.7932	0.7926	0.793	0.7938	0.7928	0.7918	0.7914	0.7928	0.7924	0.793	0.7929	0.792	0.7912	0.7913	0.7917	0.7907	0.7938	0.7939	0.7938	0.7911	0.7939	0.7918	0.7934	0.7924	0.7913
A.cryaerophilus__JADIYC000000000	0.7724	0.7444	0.7445	0.7574	0.7825	0.7811	0.7832	0.7513	0.7538	0.7535	0.754	0.7924	0.7944	0.7936	0.7951	0.7939	0.7943	0.7954	0.7937	0.7951	0.797	0.7944	0.7958	0.7936	0.7939	0.793	0.7937	0.7931	0.794	0.7925	0.7921	0.7946	0.7935	0.7933	0.7926	0.7925	0.7928	0.7926	0.793	0.7921	0.7947	0.7949	0.7955	0.7925	0.7933	0.7931	0.7933	0.7927	0.7926
A.cryaerophilus__JADJAU000000000	0.7747	0.7462	0.7462	0.7581	0.7841	0.7806	0.7846	0.7538	0.7552	0.7549	0.7555	0.7939	0.7968	0.795	0.7967	0.7954	0.7965	0.7972	0.7949	0.7944	0.7976	0.7947	0.797	0.7944	0.7958	0.7936	0.7946	0.7951	0.7946	0.793	0.793	0.7958	0.7946	0.7941	0.7948	0.7927	0.7936	0.7934	0.7929	0.7932	0.7952	0.7953	0.7972	0.7929	0.7943	0.7938	0.7947	0.7936	0.7934
A.cryaerophilus_NERR00000000	0.7697	0.7417	0.742	0.7536	0.778	0.779	0.7788	0.747	0.7494	0.7497	0.7498	0.7894	0.7903	0.7909	0.791	0.7902	0.7908	0.7906	0.7908	0.7911	0.7903	0.7916	0.7935	0.7901	0.7904	0.7898	0.7905	0.7903	0.7902	0.7894	0.7889	0.7906	0.7892	0.79	0.7898	0.7893	0.7893	0.789	0.7893	0.7893	0.7917	0.7917	0.7905	0.7891	0.7901	0.7898	0.7897	0.7895	0.789
A.cryaerophilus_NXGE00000000	0.7698	0.742	0.7424	0.7522	0.7776	0.7787	0.778	0.7496	0.7496	0.75	0.7496	0.789	0.7911	0.7893	0.7912	0.7907	0.791	0.79	0.7912	0.7912	0.7908	0.7914	0.7932	0.79	0.7902	0.7896	0.7896	0.7916	0.7895	0.7897	0.7906	0.7917	0.7894	0.7905	0.7904	0.7884	0.7895	0.7894	0.7887	0.789	0.7918	0.7919	0.7915	0.7889	0.7898	0.7907	0.7905	0.7892	0.7894
CNAC016	0.7699	0.74	0.7404	0.7527	0.7794	0.7803	0.7799	0.7472	0.7498	0.7493	0.7502	0.7918	0.7944	0.7935	0.7944	0.793	0.7957	0.7963	0.7934	0.7913	0.794	0.7917	0.7968	0.7925	0.7931	0.7923	0.7921	0.7928	0.7946	0.7912	0.7912	0.7933	0.792	0.7921	0.7926	0.7916	0.7917	0.7914	0.7911	0.7911	0.7931	0.7926	0.7937	0.7913	0.7923	0.7914	0.7927	0.7917	0.7914
CNAC017	0.7671	0.7417	0.7418	0.7521	0.7773	0.7781	0.778	0.7459	0.7504	0.7504	0.7505	0.7901	0.7905	0.791	0.7918	0.7908	0.7919	0.7917	0.7906	0.792	0.7902	0.7919	0.7938	0.7903	0.7906	0.7894	0.7906	0.7904	0.7906	0.789	0.7894	0.7918	0.7889	0.7896	0.7903	0.7889	0.7898	0.7897	0.7889	0.7894	0.7907	0.7912	0.7934	0.7886	0.7892	0.7898	0.7901	0.789	0.7897
CNAC024	0.7674	0.742	0.7422	0.7521	0.7773	0.778	0.7779	0.7462	0.7507	0.75	0.7506	0.7899	0.7903	0.7908	0.7914	0.7905	0.7917	0.7914	0.7905	0.7919	0.7899	0.792	0.7936	0.7903	0.7903	0.789	0.7902	0.7902	0.7904	0.7889	0.7892	0.7916	0.7885	0.7894	0.7904	0.7885	0.7897	0.7896	0.7886	0.7892	0.7907	0.7909	0.7927	0.7882	0.7892	0.7895	0.7901	0.7886	0.7896
CNAC030	0.7685	0.7408	0.7407	0.7544	0.7775	0.7791	0.7779	0.748	0.7513	0.7507	0.7516	0.7885	0.7906	0.7903	0.7913	0.79	0.7923	0.791	0.7904	0.7908	0.7899	0.7908	0.7917	0.7893	0.7905	0.7896	0.7902	0.7892	0.7902	0.7881	0.7886	0.7909	0.7897	0.7897	0.7901	0.789	0.7885	0.7887	0.7891	0.7882	0.7924	0.7925	0.7916	0.7882	0.7893	0.7896	0.789	0.789	0.7887
A.cryaerophilus_CP021073	0.7713	0.7444	0.7447	0.7556	0.7785	0.7766	0.7795	0.7504	0.752	0.7518	0.7522	0.7909	0.7916	0.7903	0.7916	0.7912	0.7921	0.7915	0.7911	0.791	0.7914	0.7917	0.7913	0.7916	0.7909	0.7911	0.7923	0.7918	0.7916	0.7902	0.7911	0.7914	0.7913	0.7918	0.7915	0.7911	0.7904	0.7904	0.7904	0.7903	0.79	0.7903	0.7907	0.7902	0.7914	0.7908	0.7915	0.791	0.7904
A.cryaerophilus_CP032824	0.7706	0.7446	0.7448	0.7538	0.7784	0.777	0.7789	0.7482	0.7514	0.7513	0.752	0.7916	0.7922	0.7909	0.7917	0.7921	0.7915	0.7916	0.7921	0.7914	0.7915	0.7918	0.7921	0.7915	0.7915	0.791	0.7925	0.7923	0.7915	0.7902	0.7912	0.7918	0.7915	0.7919	0.792	0.7913	0.7909	0.7911	0.7905	0.7906	0.7907	0.791	0.7919	0.7908	0.7923	0.7917	0.7919	0.7914	0.7911
A.cryaerophilus_NXGK00000000	0.7687	0.7417	0.7419	0.7529	0.7768	0.7778	0.7775	0.7461	0.7486	0.7492	0.7488	0.7891	0.7901	0.7879	0.7894	0.7891	0.7893	0.7897	0.789	0.7894	0.7891	0.7895	0.7894	0.7892	0.7887	0.7886	0.7904	0.79	0.7892	0.7882	0.7892	0.7895	0.7891	0.7894	0.7891	0.7884	0.7892	0.7887	0.7879	0.788	0.7882	0.7884	0.7892	0.7879	0.7901	0.7887	0.7895	0.789	0.7887
A.cryaerophilus_NXGH00000000	0.7698	0.7414	0.7415	0.7541	0.7776	0.7773	0.7785	0.7477	0.749	0.7495	0.7492	0.7889	0.7907	0.7896	0.7903	0.7887	0.7904	0.7906	0.7893	0.7893	0.7901	0.7924	0.7911	0.7896	0.7916	0.7886	0.7928	0.7901	0.7901	0.7884	0.7884	0.79	0.7905	0.7895	0.789	0.7882	0.7892	0.789	0.7882	0.7894	0.7897	0.7896	0.7907	0.7886	0.7902	0.7897	0.7895	0.7885	0.789
A.cryaerophilus_NXGI00000000	0.7704	0.7416	0.7419	0.7538	0.7775	0.7788	0.7781	0.7475	0.7487	0.749	0.7493	0.7882	0.7896	0.7894	0.7899	0.7893	0.7907	0.7906	0.789	0.7894	0.79	0.7918	0.7906	0.7895	0.7899	0.7889	0.7898	0.7892	0.7895	0.7888	0.7887	0.7899	0.7894	0.7891	0.7883	0.7883	0.7886	0.7884	0.7885	0.7883	0.7899	0.7898	0.7906	0.7884	0.789	0.7895	0.7887	0.7889	0.7884
A.defluvii_CP053835	0.8193	0.7541	0.7546	0.7829	0.8433	0.8362	0.8443	0.7651	0.766	0.7667	0.7665	0.8296	0.8293	0.8289	0.8301	0.8305	0.8299	0.8295	0.8295	0.8302	0.8307	0.8299	0.8304	0.8304	0.83	0.8298	0.8301	0.8294	0.8302	0.8284	0.8284	0.8301	0.8309	0.8297	0.8307	0.8276	0.8289	0.8284	0.8283	0.8297	0.8297	0.8299	0.8311	0.8282	0.8295	0.8299	0.8302	0.8281	0.8284
A.defluvii_NXIH00000000	0.8167	0.7518	0.7523	0.7808	0.842	0.8361	0.8428	0.7619	0.7634	0.7639	0.7638	0.8272	0.8269	0.8272	0.8281	0.8287	0.8273	0.8278	0.8276	0.8278	0.8286	0.8281	0.828	0.8282	0.8284	0.8276	0.8284	0.8273	0.8286	0.827	0.8262	0.8271	0.83	0.8283	0.8285	0.8258	0.8272	0.8266	0.8264	0.8279	0.8278	0.8276	0.8294	0.8264	0.8277	0.8277	0.828	0.8263	0.8266
A.ebronensis_CP053836	0.755	0.7901	0.7897	0.7524	0.7568	0.7547	0.7576	0.7768	0.7717	0.7726	0.7718	0.7587	0.7602	0.7586	0.7596	0.7607	0.76	0.7598	0.761	0.7602	0.7585	0.7594	0.7606	0.7601	0.7598	0.7592	0.7593	0.7593	0.7604	0.7588	0.7591	0.7589	0.7598	0.7588	0.7599	0.7583	0.7585	0.7579	0.7579	0.76	0.7591	0.7594	0.7598	0.7591	0.7602	0.761	0.7598	0.7591	0.758
A.ebronensis_PDKJ00000000	0.7562	0.7879	0.7881	0.7544	0.7574	0.7565	0.7579	0.7778	0.7763	0.7769	0.7764	0.7597	0.7614	0.7595	0.7607	0.76	0.7608	0.7606	0.7597	0.7608	0.7606	0.7605	0.7612	0.7603	0.7602	0.7593	0.7607	0.7606	0.7611	0.7602	0.7597	0.7599	0.7602	0.7604	0.7612	0.76	0.7594	0.7592	0.7601	0.7601	0.7593	0.7593	0.7604	0.7597	0.7607	0.7608	0.7603	0.7601	0.7592
A.ebronensis_PDKK00000000	0.755	0.7887	0.789	0.7523	0.7556	0.7554	0.7559	0.7766	0.7716	0.773	0.7717	0.7573	0.7586	0.7581	0.7586	0.7594	0.7589	0.7588	0.7599	0.7597	0.7576	0.7588	0.7594	0.7588	0.759	0.7586	0.7579	0.7577	0.7593	0.7581	0.7581	0.7579	0.7585	0.7578	0.7582	0.7583	0.758	0.7574	0.7578	0.7582	0.7584	0.7583	0.7592	0.7578	0.7588	0.76	0.7582	0.7577	0.7574
A.ellisii_CP032097	0.8201	0.7532	0.7536	0.7824	0.8457	0.8404	0.847	0.7653	0.7678	0.7678	0.7681	0.8299	0.8306	0.828	0.8308	0.8314	0.83	0.8303	0.8307	0.8315	0.8283	0.8292	0.831	0.8302	0.8286	0.8288	0.8304	0.8308	0.8303	0.8292	0.8284	0.8296	0.8323	0.8299	0.831	0.8275	0.8304	0.8299	0.8284	0.829	0.8315	0.8317	0.832	0.8286	0.8307	0.8299	0.8307	0.8285	0.8299
A.ellisii_JAQVCD000000000	0.8176	0.7511	0.7512	0.7817	0.8469	0.8428	0.8479	0.7633	0.7654	0.7657	0.7661	0.8277	0.8276	0.8263	0.8276	0.8288	0.8267	0.8278	0.8278	0.8278	0.8273	0.8275	0.8283	0.8276	0.8276	0.8266	0.8283	0.8283	0.8276	0.8265	0.8266	0.8273	0.828	0.8278	0.8273	0.8261	0.8274	0.8272	0.8262	0.8269	0.8276	0.8278	0.8286	0.8259	0.8279	0.828	0.8274	0.826	0.8272
A.ellisii_NXIG00000000	0.8183	0.7512	0.7516	0.7817	0.8448	0.8401	0.8462	0.7634	0.7645	0.7647	0.7653	0.8277	0.8291	0.8259	0.8281	0.8294	0.8278	0.8274	0.8278	0.8291	0.8261	0.8273	0.8284	0.8284	0.8266	0.8266	0.828	0.8288	0.8279	0.8269	0.8272	0.8281	0.8299	0.8276	0.8296	0.8252	0.8282	0.8277	0.826	0.8279	0.83	0.8298	0.8296	0.8266	0.8287	0.828	0.829	0.8268	0.8277
A.faecis_CP053838	0.7716	0.7439	0.7443	0.7579	0.7834	0.7802	0.7839	0.7509	0.7535	0.7534	0.7536	0.7978	0.7995	0.7986	0.7978	0.7972	0.7989	0.7972	0.7975	0.7987	0.7989	0.7963	0.7984	0.7976	0.7979	0.7965	0.7985	0.7985	0.7975	0.7979	0.7989	0.7974	0.7983	0.799	0.7985	0.7971	0.798	0.7974	0.7976	0.7986	0.799	0.7985	0.7983	0.7974	0.7978	0.7971	0.7984	0.7974	0.7974
A.faecis_JARS00000000	0.7723	0.7456	0.7459	0.7584	0.7845	0.7807	0.7853	0.7519	0.7533	0.7532	0.7534	0.7976	0.8	0.7992	0.7984	0.7981	0.7993	0.7982	0.7985	0.7991	0.7997	0.7976	0.799	0.7988	0.7992	0.7974	0.7994	0.7993	0.7978	0.7986	0.7992	0.7984	0.7998	0.8	0.7987	0.7978	0.7986	0.798	0.798	0.7992	0.8	0.7992	0.7987	0.7978	0.7986	0.7973	0.7989	0.7982	0.798
A.faecis_JART00000000	0.7728	0.7451	0.7457	0.7578	0.7848	0.7807	0.7854	0.7514	0.7532	0.7533	0.7533	0.7971	0.7985	0.7982	0.7973	0.7967	0.8003	0.7985	0.7973	0.7982	0.7992	0.7972	0.798	0.7982	0.7974	0.7977	0.7989	0.7993	0.7986	0.7986	0.7987	0.7983	0.7981	0.7994	0.7983	0.7971	0.7983	0.7977	0.7974	0.7982	0.798	0.7978	0.7985	0.7971	0.798	0.7971	0.7985	0.7975	0.7977
A.halophilus_CP031218	0.7613	0.7533	0.7538	0.7614	0.7633	0.7617	0.7647	0.763	0.7712	0.7711	0.7714	0.7622	0.7636	0.7624	0.7638	0.7638	0.7636	0.764	0.7645	0.7641	0.7627	0.7633	0.7646	0.7642	0.7642	0.7639	0.7628	0.7633	0.7643	0.7628	0.7634	0.7631	0.7631	0.7636	0.7632	0.7633	0.7627	0.7627	0.7633	0.7634	0.7622	0.7626	0.7643	0.7637	0.7637	0.7645	0.7646	0.7634	0.7627
A.halophilus_NXIF00000000	0.7594	0.7516	0.7519	0.7595	0.7614	0.7615	0.762	0.7602	0.7689	0.7681	0.7692	0.7588	0.7604	0.7593	0.7608	0.7601	0.7603	0.7606	0.7606	0.761	0.7601	0.7601	0.7605	0.7609	0.7602	0.7611	0.7596	0.7603	0.7607	0.76	0.7607	0.7601	0.7604	0.7598	0.7602	0.7601	0.7591	0.7591	0.7603	0.7604	0.76	0.7602	0.7609	0.7613	0.7605	0.7608	0.7611	0.7604	0.7591
SZABF1072G	0.8013	0.7532	0.7534	0.7743	0.8167	0.8158	0.8181	0.7618	0.7645	0.7631	0.7647	0.9409	0.9416	0.9396	0.9425	0.9446	0.9448	0.9429	0.9441	0.9432	0.9427	0.9428	0.9445	0.9425	0.9426	0.9408	0.9424	0.9414	0.9436	0.941	0.9392	0.942	0.9419	0.9446	0.9425	0.9391	0.9404	0.9404	0.9396	0.9381	0.9434	0.9435	0.9456	0.9396	0.9433	0.9444	0.9424	0.9396	0.9404
SZABF1975G	0.8013	0.7529	0.7534	0.7749	0.8173	0.8154	0.8185	0.7622	0.7629	0.7638	0.7633	0.9403	0.9415	0.9391	0.9417	0.9431	0.9435	0.9419	0.943	0.9438	0.9422	0.9419	0.9432	0.9411	0.9412	0.9388	0.9414	0.9416	0.9428	0.9401	0.9386	0.9419	0.9422	0.9434	0.9416	0.9385	0.9401	0.9398	0.9391	0.9384	0.9431	0.9434	0.9437	0.9392	0.9427	0.9444	0.9423	0.9388	0.9398
A.lacus_JAODIH000000000	0.8013	0.7529	0.7534	0.7749	0.8173	0.8154	0.8185	0.7622	0.7629	0.7638	0.7633	0.9403	0.9415	0.9391	0.9417	0.9431	0.9435	0.9419	0.943	0.9438	0.9422	0.9419	0.9432	0.9411	0.9412	0.9388	0.9414	0.9416	0.9428	0.9401	0.9386	0.9419	0.9422	0.9434	0.9416	0.9385	0.9401	0.9398	0.9391	0.9384	0.9431	0.9434	0.9437	0.9392	0.9427	0.9444	0.9423	0.9388	0.9398
A.lacus_JAODII000000000	0.8013	0.7532	0.7534	0.7743	0.8167	0.8158	0.8181	0.7618	0.7645	0.7631	0.7647	0.9409	0.9416	0.9396	0.9425	0.9446	0.9448	0.9429	0.9441	0.9432	0.9427	0.9428	0.9445	0.9425	0.9426	0.9408	0.9424	0.9414	0.9436	0.941	0.9392	0.942	0.9419	0.9446	0.9425	0.9391	0.9404	0.9404	0.9396	0.9381	0.9434	0.9435	0.9456	0.9396	0.9433	0.9444	0.9424	0.9396	0.9404
A.lacus_MUXF00000000	0.8017	0.7542	0.7543	0.7732	0.8172	0.8156	0.818	0.7624	0.7629	0.7626	0.763	0.9405	0.9413	0.9381	0.942	0.9437	0.9439	0.942	0.9432	0.9441	0.943	0.9424	0.9436	0.9412	0.9425	0.939	0.9422	0.942	0.9429	0.94	0.9389	0.9407	0.9422	0.9444	0.9417	0.9385	0.9408	0.9406	0.9385	0.9378	0.9438	0.9434	0.9442	0.9388	0.9431	0.944	0.9431	0.9385	0.9406
A.lanthieri_CP053839	0.7772	0.747	0.747	0.7613	0.7868	0.7837	0.7875	0.7526	0.7554	0.7558	0.756	0.8055	0.8047	0.8043	0.8055	0.8055	0.8058	0.8042	0.8064	0.8056	0.8045	0.8042	0.806	0.8066	0.8045	0.8047	0.8047	0.8058	0.8044	0.8045	0.8045	0.8051	0.8048	0.8063	0.8058	0.8059	0.8045	0.8044	0.8043	0.8047	0.8047	0.804	0.804	0.8037	0.8057	0.8043	0.8057	0.8042	0.8044
A.lanthieri_JACDJG000000000	0.7753	0.7432	0.7433	0.7599	0.7856	0.784	0.7861	0.751	0.7531	0.7533	0.7538	0.8037	0.8027	0.8029	0.8035	0.804	0.8039	0.8032	0.8028	0.8028	0.8033	0.8032	0.8035	0.8041	0.8031	0.8033	0.8046	0.8035	0.8035	0.803	0.8031	0.8045	0.8038	0.8041	0.8038	0.8044	0.803	0.803	0.803	0.8029	0.8031	0.802	0.8016	0.8023	0.8053	0.8028	0.8035	0.8023	0.803
A.lanthieri_JARU00000000	0.7788	0.7509	0.7509	0.7632	0.7881	0.784	0.7889	0.7573	0.7586	0.7585	0.7592	0.8056	0.8054	0.8045	0.805	0.8057	0.8059	0.8036	0.8066	0.8061	0.8052	0.804	0.8057	0.8059	0.8043	0.8045	0.8046	0.8061	0.8045	0.8051	0.8051	0.8055	0.8046	0.8063	0.8066	0.8058	0.8041	0.8042	0.8042	0.8044	0.8048	0.8048	0.8041	0.8039	0.8053	0.8044	0.8058	0.804	0.8042
A.lanthieri_JARV00000000	0.7807	0.7517	0.7518	0.7654	0.7894	0.7832	0.7902	0.7576	0.7588	0.7594	0.7598	0.8062	0.8066	0.8063	0.8068	0.8079	0.8073	0.8062	0.8076	0.8076	0.8073	0.8059	0.807	0.807	0.8064	0.8065	0.8072	0.8069	0.8067	0.8069	0.8064	0.8062	0.8073	0.8078	0.8067	0.806	0.8061	0.8059	0.806	0.8073	0.8057	0.8064	0.8057	0.8052	0.8061	0.807	0.8062	0.8053	0.8059
A.lanthieri_JATO00000000	0.7761	0.7438	0.7441	0.7601	0.7848	0.7841	0.7854	0.752	0.7543	0.7541	0.755	0.8036	0.8028	0.8023	0.8031	0.8038	0.804	0.8024	0.8044	0.8036	0.8028	0.8026	0.8034	0.8042	0.8024	0.803	0.8029	0.8037	0.8027	0.8028	0.803	0.8037	0.8027	0.8046	0.8044	0.8039	0.8022	0.802	0.8022	0.8027	0.803	0.8024	0.803	0.8022	0.8038	0.8024	0.8046	0.8022	0.802
A.lanthieri_PDKI00000000	0.7753	0.7439	0.7439	0.76	0.7866	0.785	0.7872	0.7524	0.7556	0.7551	0.7557	0.8042	0.8044	0.8043	0.8045	0.804	0.8043	0.8037	0.8048	0.8049	0.8045	0.8042	0.8048	0.805	0.8034	0.8043	0.8039	0.8038	0.8048	0.8036	0.8041	0.8041	0.8045	0.8051	0.8044	0.8039	0.8038	0.8038	0.8036	0.8035	0.8044	0.8039	0.8028	0.8031	0.8038	0.8038	0.8046	0.8029	0.8038
A.lekithochrous_CP054052	0.7798	0.7492	0.7495	0.7916	0.7719	0.7693	0.7734	0.7641	0.765	0.7644	0.7655	0.7688	0.7697	0.7692	0.7702	0.7708	0.7709	0.7701	0.7711	0.771	0.7688	0.7703	0.7705	0.7698	0.7699	0.7694	0.7694	0.7703	0.7716	0.7689	0.7691	0.7701	0.7703	0.7691	0.77	0.7692	0.7689	0.7686	0.7696	0.7694	0.7691	0.7695	0.7712	0.7694	0.7712	0.7715	0.771	0.7706	0.7686
A.lekithochrous_PZYW00000000	0.7769	0.7461	0.7464	0.7887	0.7701	0.7712	0.7712	0.7621	0.7628	0.7631	0.7632	0.7668	0.769	0.7676	0.7684	0.7683	0.768	0.7686	0.7688	0.7691	0.7673	0.7686	0.7681	0.7687	0.7687	0.7677	0.7674	0.7685	0.7696	0.7669	0.767	0.768	0.7688	0.7667	0.7684	0.7676	0.7661	0.7659	0.7677	0.7671	0.7682	0.7683	0.7693	0.7671	0.7685	0.7691	0.7682	0.7679	0.7659
A.marinus_CP032101	0.7613	0.7523	0.7524	0.7638	0.7621	0.7604	0.7632	0.7608	0.7672	0.7669	0.7677	0.7606	0.7636	0.7625	0.7639	0.7638	0.7632	0.7639	0.7628	0.7629	0.7628	0.7638	0.7633	0.7635	0.7638	0.763	0.7634	0.7622	0.7639	0.7616	0.7623	0.7624	0.7629	0.7626	0.7622	0.7621	0.7618	0.7616	0.7618	0.7623	0.7622	0.7626	0.7639	0.7631	0.7636	0.7634	0.764	0.763	0.7616
A.marinus_CP042812	0.7635	0.7544	0.7547	0.7626	0.764	0.7621	0.7649	0.7628	0.7677	0.7681	0.7677	0.7623	0.7645	0.7639	0.7646	0.7646	0.7646	0.7648	0.7652	0.7649	0.764	0.7641	0.7651	0.7652	0.7649	0.7641	0.764	0.7639	0.7659	0.7638	0.764	0.7638	0.7648	0.7636	0.7644	0.7647	0.7637	0.7632	0.7642	0.7643	0.7645	0.7647	0.7651	0.7645	0.7647	0.7655	0.7647	0.7648	0.7632
A.marinus_DBSG00000000	0.7594	0.7494	0.7499	0.76	0.7602	0.7613	0.7609	0.7598	0.7636	0.7635	0.764	0.7591	0.7605	0.7591	0.7596	0.7597	0.7598	0.7598	0.7601	0.76	0.759	0.76	0.7599	0.7604	0.7597	0.7593	0.7594	0.759	0.7604	0.7587	0.7599	0.7591	0.76	0.7599	0.7595	0.7587	0.7597	0.7593	0.7589	0.7597	0.7599	0.7598	0.7605	0.7598	0.7595	0.7598	0.76	0.759	0.7593
A.marinus_DDQL00000000	0.7606	0.75	0.7502	0.7613	0.7605	0.761	0.7609	0.7609	0.7643	0.7633	0.7644	0.76	0.7619	0.7604	0.7618	0.7612	0.7606	0.7616	0.7616	0.7614	0.76	0.7617	0.7617	0.7611	0.7613	0.7609	0.7604	0.7602	0.7618	0.7598	0.7608	0.7603	0.7614	0.7611	0.7604	0.7605	0.7603	0.7599	0.7605	0.7612	0.7613	0.7611	0.762	0.7607	0.7613	0.7616	0.7611	0.7601	0.7599
A.marinus_DDQQ00000000	0.7604	0.7502	0.7506	0.7603	0.7602	0.7607	0.7609	0.7608	0.7649	0.7642	0.7654	0.7594	0.7612	0.7598	0.761	0.7604	0.7609	0.7612	0.7608	0.7607	0.7596	0.7607	0.7611	0.7609	0.7604	0.7605	0.7599	0.7598	0.7614	0.7591	0.7599	0.7601	0.7603	0.7602	0.7602	0.7597	0.7599	0.7597	0.7594	0.7605	0.7608	0.7606	0.7617	0.7605	0.7606	0.7606	0.7608	0.7599	0.7597
A.marinus_DDQU00000000	0.7591	0.7493	0.7496	0.7602	0.76	0.7609	0.7607	0.7598	0.7636	0.7638	0.7639	0.7582	0.7608	0.7591	0.7603	0.7602	0.761	0.7603	0.7601	0.7604	0.7598	0.7604	0.7605	0.7604	0.7596	0.7595	0.7589	0.7599	0.7603	0.7589	0.76	0.7591	0.7599	0.7598	0.7595	0.759	0.7591	0.7588	0.7593	0.7601	0.7602	0.7602	0.7607	0.7596	0.7598	0.76	0.7603	0.7593	0.7588
A.marinus_DDQX00000000	0.7593	0.7497	0.75	0.7608	0.7596	0.7599	0.7603	0.7602	0.7633	0.7636	0.7636	0.7591	0.7612	0.7595	0.7608	0.7604	0.7605	0.7607	0.7606	0.7605	0.7597	0.7605	0.7606	0.7608	0.7605	0.7598	0.7603	0.7596	0.7611	0.7592	0.7601	0.7597	0.7605	0.7603	0.7598	0.7596	0.7593	0.7591	0.7599	0.7605	0.7604	0.7602	0.7614	0.7601	0.7603	0.7607	0.7607	0.7598	0.7591
A.marinus_FUYO00000000	0.76	0.752	0.7522	0.7596	0.7609	0.7615	0.7615	0.7592	0.7663	0.7655	0.7669	0.7591	0.7611	0.7607	0.7614	0.7615	0.7617	0.7611	0.7612	0.7612	0.7608	0.7619	0.762	0.7619	0.7611	0.7612	0.7604	0.7607	0.7616	0.7617	0.7607	0.7613	0.761	0.761	0.7616	0.7601	0.7601	0.7596	0.7601	0.7612	0.7616	0.7618	0.7625	0.7611	0.7611	0.7618	0.7615	0.7614	0.7596
A.marinus_NWVW00000000	0.7612	0.7525	0.7527	0.7598	0.7616	0.762	0.7624	0.7606	0.7652	0.7655	0.7654	0.7594	0.7611	0.7605	0.7609	0.7614	0.761	0.7611	0.7611	0.7616	0.7604	0.7611	0.7615	0.7611	0.7615	0.7608	0.7601	0.7603	0.7625	0.7603	0.7604	0.761	0.7621	0.7604	0.7609	0.7602	0.7603	0.7599	0.7603	0.7602	0.7611	0.761	0.7617	0.7609	0.7612	0.7617	0.7612	0.761	0.7599
A.marinus_NWVX00000000	0.76	0.75	0.7503	0.7605	0.7606	0.761	0.7613	0.7594	0.7658	0.7678	0.7664	0.7587	0.7602	0.7596	0.7602	0.7602	0.7602	0.7604	0.7601	0.7592	0.7598	0.7604	0.7601	0.7599	0.7599	0.7594	0.7597	0.7598	0.7607	0.7592	0.7602	0.7596	0.7603	0.7597	0.7604	0.7593	0.7599	0.7595	0.7601	0.7605	0.7598	0.7598	0.7603	0.7598	0.7614	0.7597	0.761	0.7604	0.7595
A.marinus_NXAO00000000	0.7588	0.7503	0.7507	0.7614	0.7599	0.7598	0.7605	0.7587	0.7644	0.7647	0.765	0.7585	0.7603	0.7594	0.7601	0.7598	0.7597	0.7599	0.7599	0.7598	0.7595	0.7601	0.7598	0.7603	0.7599	0.7597	0.7598	0.759	0.7609	0.7594	0.7602	0.7596	0.7599	0.7602	0.7598	0.7593	0.7598	0.7596	0.7592	0.7603	0.7598	0.7597	0.7601	0.76	0.7599	0.7601	0.7604	0.7604	0.7596
A.marinus_PDJY00000000	0.7599	0.7509	0.7515	0.7605	0.761	0.7618	0.762	0.7597	0.7656	0.7703	0.7662	0.7586	0.7603	0.7591	0.7604	0.7604	0.7597	0.7609	0.7599	0.7597	0.7594	0.7606	0.7606	0.7607	0.761	0.7601	0.7588	0.7595	0.7613	0.7592	0.7596	0.7598	0.7603	0.7596	0.7598	0.7597	0.7592	0.7589	0.7596	0.76	0.7601	0.7599	0.7608	0.7598	0.7602	0.76	0.7605	0.7598	0.7589
A.marinus_PTIW00000000	0.7603	0.7525	0.7525	0.7608	0.7602	0.7614	0.7609	0.7592	0.7664	0.7661	0.7665	0.7595	0.7611	0.7612	0.7615	0.7615	0.7619	0.7611	0.7618	0.7616	0.7617	0.7621	0.7633	0.7618	0.7616	0.7607	0.762	0.7608	0.7616	0.7609	0.7617	0.7608	0.7615	0.7615	0.7607	0.7613	0.7608	0.7605	0.7619	0.7608	0.7615	0.7617	0.7623	0.762	0.7613	0.7619	0.7611	0.7618	0.7605
A.molluscorum_CP032098	0.7626	0.7568	0.7571	0.7633	0.7648	0.7635	0.7656	0.7648	0.7663	0.7666	0.7667	0.7659	0.7676	0.7657	0.7673	0.7673	0.7678	0.7672	0.7668	0.7672	0.7663	0.7657	0.7679	0.7679	0.7665	0.7675	0.7665	0.7659	0.7674	0.7651	0.7662	0.7665	0.7666	0.7662	0.7664	0.7661	0.7659	0.7654	0.7655	0.7664	0.7671	0.7674	0.7678	0.7678	0.7676	0.7671	0.7677	0.7674	0.7654
A.molluscorum_NXFY00000000	0.7602	0.754	0.7544	0.7606	0.7616	0.7626	0.7625	0.762	0.7637	0.7648	0.7642	0.7623	0.7639	0.7622	0.7637	0.7632	0.7639	0.7636	0.7632	0.7633	0.7627	0.7628	0.7636	0.7642	0.7634	0.7635	0.7625	0.7632	0.7631	0.7615	0.7628	0.763	0.7628	0.7634	0.7635	0.7625	0.7623	0.7618	0.7617	0.7625	0.7634	0.7634	0.7632	0.7638	0.7638	0.7628	0.7636	0.7629	0.7618
A.mytili_CP031220	0.7686	0.7575	0.7579	0.7654	0.7706	0.768	0.7717	0.7674	0.7734	0.7731	0.774	0.7705	0.7716	0.7699	0.7718	0.7714	0.7726	0.7716	0.772	0.7715	0.7712	0.7717	0.7718	0.7718	0.7717	0.7714	0.7705	0.7713	0.7718	0.7712	0.7713	0.7713	0.7728	0.7716	0.7719	0.7706	0.7703	0.77	0.7703	0.7722	0.7715	0.7717	0.7723	0.7707	0.7718	0.7721	0.7726	0.7725	0.77
A.mytili_NXID00000000	0.7661	0.7551	0.7556	0.7633	0.768	0.7683	0.769	0.7643	0.7706	0.7706	0.7715	0.7683	0.7695	0.7679	0.7697	0.7694	0.7707	0.7696	0.7694	0.7695	0.7688	0.7702	0.7696	0.7694	0.7696	0.7691	0.7692	0.7687	0.77	0.7686	0.7692	0.769	0.7696	0.7697	0.77	0.7684	0.7691	0.7684	0.7691	0.7691	0.769	0.769	0.7692	0.7684	0.77	0.7692	0.7705	0.7697	0.7684
A.mytili_PDJW00000000	0.7657	0.7561	0.7564	0.7641	0.7674	0.7677	0.7681	0.7637	0.7716	0.7713	0.772	0.7676	0.7683	0.7675	0.7686	0.7683	0.7689	0.7684	0.7682	0.7684	0.7683	0.7685	0.7684	0.7684	0.7683	0.7677	0.7686	0.7673	0.7688	0.7674	0.7671	0.7673	0.7688	0.768	0.7683	0.767	0.767	0.7666	0.7669	0.7681	0.7679	0.7677	0.7683	0.7674	0.7684	0.7681	0.7684	0.7682	0.7666
A.nitrofigilis_CP001999	0.7638	0.7504	0.7505	0.7583	0.7594	0.755	0.7599	0.7589	0.7587	0.7596	0.7589	0.7598	0.7603	0.7594	0.7608	0.7598	0.7605	0.7604	0.7599	0.7606	0.7598	0.7602	0.761	0.7605	0.7599	0.7605	0.7596	0.7599	0.7601	0.7601	0.76	0.7596	0.7602	0.7601	0.7608	0.7601	0.7605	0.7599	0.76	0.7601	0.7602	0.7601	0.7599	0.7595	0.7603	0.7601	0.7605	0.7594	0.7599
A.pacificus_BMEF00000000	0.7855	0.7512	0.7513	0.7772	0.7846	0.7834	0.7851	0.7708	0.7683	0.7687	0.7685	0.7793	0.7812	0.78	0.781	0.781	0.7802	0.781	0.7809	0.7808	0.7806	0.7819	0.7812	0.7812	0.7807	0.7799	0.7801	0.7805	0.7812	0.7804	0.7801	0.7807	0.78	0.7806	0.7805	0.7797	0.78	0.7797	0.7794	0.7798	0.7816	0.782	0.7816	0.7802	0.7808	0.7803	0.7811	0.7801	0.7797
A.pacificus_CP035928	0.7869	0.7535	0.7543	0.779	0.7871	0.7826	0.7875	0.7728	0.7711	0.771	0.7712	0.7811	0.784	0.7828	0.7812	0.7858	0.7815	0.7813	0.7816	0.7809	0.7808	0.7877	0.7834	0.7817	0.7805	0.7826	0.7828	0.7826	0.7843	0.7823	0.7821	0.7825	0.7805	0.7831	0.7832	0.7809	0.782	0.7815	0.7806	0.783	0.786	0.7865	0.786	0.7824	0.7832	0.7833	0.7829	0.7828	0.7815
A.parvus_CP019070	0.7881	0.7512	0.7513	0.8424	0.78	0.7773	0.7804	0.7643	0.7659	0.7655	0.7661	0.774	0.7765	0.7748	0.7759	0.7758	0.7754	0.7756	0.776	0.775	0.7752	0.7751	0.7757	0.7763	0.7758	0.776	0.7753	0.7761	0.7769	0.7745	0.7756	0.7753	0.7755	0.7752	0.7762	0.7743	0.7743	0.7742	0.7741	0.775	0.7751	0.7755	0.7761	0.7753	0.776	0.7756	0.7756	0.7755	0.7742
A.parvus_CP032363	0.7884	0.7503	0.7503	0.8427	0.7793	0.7771	0.7796	0.7643	0.7643	0.7646	0.7644	0.773	0.7753	0.7738	0.7751	0.775	0.7746	0.775	0.775	0.7747	0.7734	0.7743	0.7747	0.775	0.7752	0.7743	0.7749	0.7744	0.7759	0.7736	0.7739	0.7744	0.7747	0.7736	0.7743	0.7731	0.7733	0.7733	0.7732	0.7737	0.7735	0.774	0.7744	0.7739	0.7748	0.7746	0.7744	0.7735	0.7733
A.porcinus_ANJGF000000000	0.7648	0.7433	0.7434	0.7533	0.7739	0.7752	0.7744	0.7483	0.7511	0.7511	0.7513	0.7818	0.7821	0.7815	0.7818	0.7822	0.7824	0.7825	0.7826	0.7824	0.7822	0.7824	0.782	0.7817	0.7821	0.7817	0.7827	0.7822	0.7823	0.7818	0.7824	0.7818	0.7826	0.7819	0.7819	0.7817	0.782	0.7819	0.7815	0.7821	0.7823	0.7822	0.7821	0.7821	0.7814	0.782	0.7822	0.7818	0.7819
A.porcinus_CP036246	0.7665	0.7473	0.7474	0.7569	0.7768	0.7749	0.7779	0.7523	0.7557	0.7552	0.7556	0.7826	0.7853	0.7835	0.7837	0.7848	0.7846	0.7838	0.7837	0.7839	0.7874	0.7875	0.7842	0.7842	0.7835	0.7845	0.7845	0.7838	0.7845	0.7833	0.784	0.784	0.785	0.7835	0.7831	0.7829	0.7835	0.7832	0.7829	0.7834	0.7884	0.7877	0.7848	0.7835	0.7832	0.7845	0.7835	0.7846	0.7832
A.porcinus_LCSK00000000	0.7643	0.7426	0.7426	0.7527	0.7728	0.7736	0.7734	0.7486	0.7513	0.7511	0.7516	0.7808	0.7816	0.7812	0.7817	0.7817	0.7821	0.7817	0.7817	0.7811	0.7815	0.7819	0.7811	0.781	0.7813	0.7812	0.7818	0.7812	0.7814	0.7813	0.7815	0.7817	0.7821	0.7815	0.7809	0.7813	0.781	0.7808	0.781	0.7812	0.7815	0.7813	0.7818	0.7813	0.7808	0.7809	0.7811	0.7809	0.7808
A.porcinus_LCSL00000000	0.7649	0.7422	0.7423	0.7525	0.7727	0.7728	0.773	0.7488	0.7513	0.7504	0.7514	0.7813	0.7817	0.7814	0.7816	0.7823	0.7816	0.7819	0.7816	0.7816	0.782	0.7819	0.7818	0.7818	0.7815	0.7817	0.7818	0.7817	0.7819	0.781	0.7822	0.7813	0.7819	0.7815	0.7812	0.7812	0.781	0.7809	0.7808	0.7811	0.7819	0.7818	0.7819	0.7809	0.7814	0.7814	0.7815	0.7815	0.7809
A.porcinus_LCUH00000000	0.7647	0.7443	0.7445	0.7536	0.7734	0.7734	0.7739	0.7486	0.7521	0.7516	0.7525	0.7825	0.7839	0.782	0.7833	0.7833	0.783	0.7833	0.7828	0.7836	0.783	0.7844	0.7836	0.7833	0.7823	0.7832	0.7827	0.7837	0.7831	0.7823	0.783	0.7827	0.7831	0.783	0.7826	0.7815	0.782	0.7819	0.7817	0.7818	0.7845	0.7842	0.7835	0.7815	0.7831	0.7834	0.783	0.7833	0.7819
A.porcinus_LCUI00000000	0.7651	0.7432	0.7433	0.7527	0.7728	0.7739	0.7735	0.7489	0.7514	0.752	0.7518	0.7809	0.7813	0.7807	0.7811	0.7817	0.7811	0.7811	0.7814	0.7815	0.7819	0.7815	0.7816	0.7811	0.7812	0.7808	0.7816	0.7818	0.7812	0.7806	0.781	0.7823	0.7813	0.7808	0.7809	0.7812	0.7805	0.7805	0.781	0.78	0.7813	0.7814	0.7818	0.7803	0.7812	0.7809	0.7809	0.7811	0.7805
A.porcinus_LDIR00000000	0.7655	0.7458	0.746	0.7554	0.775	0.776	0.7754	0.7505	0.7541	0.7539	0.7547	0.7824	0.7831	0.7822	0.7826	0.7837	0.7836	0.7827	0.783	0.7836	0.7833	0.7846	0.7828	0.7839	0.783	0.7849	0.7828	0.783	0.7834	0.7822	0.7839	0.7831	0.7828	0.7826	0.7818	0.7818	0.782	0.7819	0.7816	0.7824	0.7842	0.7843	0.7829	0.7818	0.7818	0.7829	0.7821	0.7832	0.7819
A.roscoffensis_CP100595	0.7766	0.7535	0.7539	0.7814	0.7742	0.7712	0.775	0.7673	0.7702	0.7707	0.7706	0.7703	0.7727	0.7716	0.7719	0.7725	0.773	0.7715	0.7725	0.7725	0.7715	0.7718	0.773	0.7725	0.7716	0.772	0.7722	0.7724	0.7735	0.7713	0.7711	0.7723	0.7725	0.7717	0.7721	0.7708	0.7707	0.7707	0.7713	0.7723	0.771	0.7717	0.7729	0.7716	0.773	0.7728	0.7733	0.7716	0.7707
A.skirrowii_CALNAR000000000	0.7679	0.7417	0.7419	0.7527	0.7777	0.7823	0.7783	0.7496	0.7503	0.7505	0.7514	0.7887	0.7887	0.7881	0.7882	0.7892	0.7899	0.788	0.7886	0.7898	0.7892	0.7893	0.7884	0.7887	0.7881	0.7885	0.7902	0.7889	0.7885	0.7888	0.7886	0.789	0.7882	0.7894	0.7887	0.7889	0.7884	0.7882	0.7886	0.7879	0.7874	0.7875	0.789	0.7871	0.7894	0.7891	0.7896	0.7884	0.7882
A.skirrowii_CP032099	0.7688	0.7448	0.7452	0.7546	0.7788	0.7854	0.779	0.7513	0.7537	0.7544	0.754	0.7895	0.788	0.7891	0.7885	0.7891	0.7897	0.7882	0.7885	0.788	0.7884	0.7877	0.7887	0.7882	0.7885	0.7878	0.7897	0.7892	0.7882	0.7884	0.7899	0.7894	0.7892	0.7893	0.7892	0.7889	0.7895	0.7892	0.7886	0.7887	0.7871	0.7875	0.7884	0.7879	0.7895	0.7882	0.7894	0.79	0.7892
A.skirrowii_CP034309	0.7694	0.7452	0.7452	0.7549	0.7799	0.7856	0.7799	0.752	0.7525	0.7533	0.7528	0.7876	0.7894	0.7884	0.7893	0.7896	0.7891	0.7897	0.7893	0.7882	0.789	0.7885	0.7896	0.7889	0.789	0.788	0.7887	0.789	0.7906	0.7878	0.7876	0.7884	0.7884	0.7882	0.788	0.7882	0.7885	0.7883	0.7877	0.7877	0.7885	0.7887	0.7896	0.7878	0.788	0.7887	0.7888	0.7879	0.7883
A.skirrowii_LRUW00000000	0.7675	0.7438	0.7441	0.7519	0.7785	0.786	0.7788	0.7513	0.7509	0.7515	0.7512	0.7886	0.7877	0.7884	0.788	0.7881	0.7883	0.7878	0.7881	0.788	0.7881	0.7877	0.7879	0.7878	0.7878	0.7874	0.7894	0.7886	0.7881	0.788	0.7881	0.7883	0.7893	0.7891	0.7884	0.7879	0.7885	0.7885	0.7882	0.788	0.7872	0.7876	0.7876	0.7865	0.7888	0.7875	0.7882	0.7874	0.7885
A.skirrowii_LRUX00000000	0.7697	0.7448	0.7449	0.7545	0.7794	0.7875	0.7798	0.7511	0.7528	0.7527	0.7529	0.7881	0.787	0.7873	0.7875	0.7877	0.787	0.7877	0.7877	0.7875	0.7873	0.7876	0.7876	0.7871	0.7873	0.7862	0.7881	0.7883	0.7874	0.7867	0.7876	0.7871	0.788	0.7879	0.7882	0.7873	0.7875	0.7873	0.7867	0.7868	0.7868	0.7869	0.7879	0.7869	0.7885	0.7871	0.7884	0.7877	0.7873
A.skirrowii_LRUY00000000	0.7708	0.7437	0.744	0.7552	0.7787	0.7865	0.7792	0.7509	0.7531	0.7531	0.7535	0.7864	0.7883	0.7863	0.7872	0.7874	0.7872	0.7867	0.7864	0.7866	0.7868	0.7887	0.7866	0.7861	0.7866	0.7855	0.7866	0.7881	0.7873	0.7855	0.7862	0.7865	0.787	0.7867	0.7865	0.7862	0.7861	0.7859	0.7861	0.7859	0.7875	0.7878	0.7872	0.7861	0.787	0.7862	0.7867	0.7859	0.7859
A.skirrowii_LRUZ00000000	0.7681	0.7447	0.7448	0.7534	0.7791	0.7856	0.7792	0.7524	0.7539	0.754	0.7541	0.7874	0.787	0.7872	0.7872	0.7875	0.7872	0.7871	0.7874	0.7872	0.7872	0.7872	0.7869	0.7867	0.7872	0.7865	0.7877	0.7871	0.7871	0.7866	0.7874	0.7869	0.7873	0.7871	0.7871	0.7866	0.787	0.7868	0.7865	0.7868	0.788	0.7882	0.7871	0.7873	0.7873	0.7866	0.7871	0.7874	0.7868
A.skirrowii_NXIC00000000	0.7677	0.7435	0.7436	0.7534	0.7775	0.7871	0.7781	0.7497	0.7531	0.7529	0.7536	0.7891	0.7878	0.7882	0.7887	0.7888	0.7887	0.7882	0.7881	0.7874	0.7881	0.7883	0.7886	0.7874	0.7882	0.7873	0.7894	0.7888	0.7881	0.7878	0.7895	0.7893	0.7888	0.7895	0.789	0.7884	0.7888	0.7885	0.7881	0.7882	0.7873	0.7871	0.7881	0.7876	0.7896	0.7879	0.7892	0.7893	0.7885
A.skirrowii_PDJT00000000	0.768	0.7426	0.7428	0.7531	0.7788	0.7861	0.7791	0.7504	0.7514	0.7514	0.7519	0.7864	0.7871	0.7866	0.7874	0.7882	0.7872	0.7876	0.787	0.7872	0.787	0.787	0.787	0.7873	0.7875	0.786	0.7889	0.7871	0.7875	0.7867	0.7865	0.7867	0.7873	0.7874	0.7872	0.7863	0.7878	0.7877	0.7859	0.7862	0.7869	0.787	0.787	0.7867	0.7869	0.7865	0.7879	0.786	0.7877
A.skirrowii_PDKH00000000	0.767	0.743	0.7433	0.7527	0.7773	0.7844	0.7777	0.7492	0.7519	0.752	0.7522	0.7854	0.7853	0.7853	0.7856	0.7859	0.7862	0.7855	0.7861	0.7862	0.7853	0.7866	0.7865	0.7863	0.7856	0.7851	0.7862	0.7858	0.7865	0.7847	0.7848	0.7852	0.7857	0.7854	0.7849	0.7845	0.7853	0.7853	0.7849	0.785	0.7852	0.7851	0.7854	0.7844	0.7855	0.7855	0.7857	0.7841	0.7854
A.skirrowii_QEYG00000000	0.7677	0.7437	0.7439	0.7543	0.7774	0.7856	0.7778	0.7502	0.7521	0.7522	0.7527	0.7865	0.7869	0.7864	0.7868	0.788	0.7864	0.7878	0.7871	0.7871	0.7876	0.7867	0.7872	0.7865	0.7868	0.7863	0.7865	0.7867	0.7878	0.7862	0.7864	0.7874	0.787	0.7864	0.7866	0.7861	0.7867	0.7865	0.7859	0.7859	0.7865	0.7866	0.7869	0.7861	0.7864	0.7875	0.7867	0.7862	0.7865
A.skirrowii_QEYH00000000	0.7686	0.7436	0.7438	0.7538	0.7776	0.7855	0.7779	0.7498	0.7528	0.753	0.7531	0.7866	0.7866	0.7864	0.787	0.7882	0.7867	0.788	0.787	0.7875	0.7875	0.7872	0.7874	0.7867	0.7873	0.787	0.7875	0.7867	0.7886	0.7863	0.7867	0.7869	0.7864	0.7867	0.7863	0.7863	0.7869	0.7866	0.7864	0.7858	0.7861	0.786	0.7873	0.7859	0.7865	0.7877	0.7864	0.7862	0.7866
A.skirrowii_QEYI00000000	0.768	0.7432	0.7434	0.7531	0.7781	0.7854	0.7784	0.7487	0.752	0.7519	0.7524	0.7869	0.788	0.7873	0.7884	0.7889	0.7882	0.7885	0.7884	0.7883	0.7883	0.7886	0.7889	0.7877	0.7889	0.7875	0.7882	0.7875	0.7883	0.7874	0.7878	0.7876	0.7884	0.7875	0.7879	0.7871	0.7877	0.7876	0.7874	0.7875	0.7879	0.788	0.7884	0.7876	0.788	0.788	0.7881	0.7879	0.7876
A.skirrowii_QWFD00000000	0.7675	0.7427	0.7429	0.7531	0.7779	0.7859	0.7784	0.7507	0.7529	0.753	0.7532	0.7868	0.7863	0.7864	0.7867	0.7878	0.7867	0.788	0.7871	0.7871	0.7874	0.787	0.7873	0.7867	0.7871	0.7867	0.7872	0.7864	0.7886	0.7862	0.7864	0.7872	0.7864	0.7866	0.7865	0.7862	0.7868	0.7867	0.7862	0.7858	0.7859	0.7859	0.7871	0.786	0.7862	0.7874	0.7864	0.7864	0.7867
A.skirrowii_QWFE00000000	0.7673	0.7432	0.7434	0.7526	0.7776	0.785	0.778	0.7501	0.7522	0.7528	0.7526	0.7863	0.7859	0.7864	0.7867	0.7877	0.7863	0.7877	0.7867	0.7868	0.7871	0.7865	0.7872	0.7862	0.7867	0.7865	0.7868	0.786	0.7882	0.7862	0.7862	0.7868	0.786	0.7862	0.7862	0.7858	0.7862	0.7861	0.786	0.7858	0.7855	0.7856	0.7869	0.7859	0.7861	0.7871	0.7861	0.7862	0.7861
A.skirrowii_VZOH00000000	0.7667	0.7421	0.7423	0.7528	0.7766	0.7859	0.7773	0.749	0.7506	0.7508	0.7509	0.7884	0.7872	0.7877	0.7881	0.7882	0.7884	0.7879	0.7877	0.787	0.7878	0.7879	0.7876	0.7872	0.7877	0.7868	0.7887	0.7881	0.7875	0.7872	0.7894	0.7888	0.7882	0.7885	0.7887	0.7878	0.7881	0.7877	0.7875	0.7876	0.7867	0.7866	0.7876	0.787	0.7889	0.787	0.7885	0.789	0.7877
CNAS01	0.7665	0.7425	0.743	0.7516	0.7768	0.7855	0.7769	0.7492	0.7499	0.7501	0.7502	0.7857	0.7861	0.7867	0.7861	0.7871	0.7859	0.7866	0.7861	0.7863	0.7863	0.787	0.7864	0.7867	0.7864	0.7855	0.7869	0.7859	0.7865	0.7855	0.7858	0.7865	0.7864	0.786	0.7867	0.7862	0.786	0.7859	0.7861	0.7857	0.7859	0.786	0.7864	0.7858	0.7871	0.786	0.7864	0.7865	0.7859
CNAS02	0.7686	0.7431	0.7433	0.7535	0.7774	0.7855	0.7777	0.7509	0.7524	0.7559	0.7524	0.7858	0.7854	0.7854	0.7851	0.7855	0.7851	0.7852	0.7855	0.7852	0.7851	0.7875	0.7852	0.785	0.786	0.7859	0.7868	0.7867	0.7852	0.7846	0.7858	0.7851	0.7851	0.7862	0.787	0.7856	0.7851	0.7849	0.785	0.7856	0.7842	0.7843	0.7855	0.785	0.787	0.7852	0.7866	0.7868	0.7849
CNAS03	0.7672	0.7432	0.7435	0.7513	0.7765	0.7859	0.777	0.7504	0.7511	0.7511	0.7518	0.7859	0.7862	0.7864	0.7865	0.7876	0.7864	0.7879	0.7869	0.7864	0.7866	0.7872	0.7871	0.7894	0.7879	0.7857	0.7877	0.7868	0.7872	0.7864	0.7862	0.7865	0.7902	0.7871	0.7872	0.7867	0.7864	0.7862	0.7864	0.7862	0.7862	0.7863	0.7867	0.7859	0.7872	0.7865	0.7869	0.7874	0.7862
CNAS04	0.7681	0.7424	0.7426	0.7524	0.7772	0.7853	0.7778	0.749	0.7515	0.7513	0.7514	0.7857	0.7865	0.7871	0.7867	0.7873	0.7866	0.7864	0.7874	0.7868	0.7863	0.7869	0.7873	0.7863	0.787	0.7861	0.7878	0.7864	0.7867	0.7861	0.7863	0.786	0.7868	0.7867	0.7874	0.7861	0.7862	0.786	0.7862	0.7864	0.7856	0.7856	0.7867	0.7863	0.7871	0.7868	0.7868	0.7865	0.786
CNAS05	0.769	0.7442	0.7447	0.7533	0.7779	0.7856	0.7781	0.7501	0.7513	0.7516	0.7511	0.7872	0.7875	0.7876	0.7877	0.7882	0.7879	0.7879	0.7884	0.7881	0.7878	0.7884	0.7882	0.7877	0.7879	0.7874	0.7891	0.7874	0.7876	0.7873	0.7875	0.7876	0.7877	0.7879	0.7879	0.787	0.7876	0.7876	0.7876	0.7874	0.7876	0.7875	0.7874	0.7871	0.7875	0.7877	0.7877	0.7873	0.7876
CNAS06	0.768	0.7431	0.7432	0.753	0.7767	0.7843	0.7772	0.7485	0.7521	0.7515	0.7529	0.787	0.7871	0.7874	0.7877	0.788	0.7873	0.7872	0.7876	0.7872	0.7869	0.7879	0.7877	0.7873	0.787	0.787	0.788	0.7875	0.7871	0.7867	0.787	0.7874	0.7878	0.7872	0.7872	0.7867	0.787	0.7869	0.7864	0.7867	0.7866	0.7867	0.7874	0.7866	0.7874	0.7868	0.787	0.7866	0.7869
CNAS07	0.7677	0.7424	0.7426	0.7525	0.7762	0.7845	0.7766	0.7502	0.7515	0.7511	0.7516	0.7854	0.785	0.7857	0.7854	0.7858	0.7852	0.7854	0.7847	0.7853	0.7853	0.7855	0.7854	0.785	0.7855	0.7847	0.786	0.7863	0.7844	0.7847	0.7857	0.7853	0.7852	0.7864	0.7861	0.7856	0.7849	0.7846	0.7851	0.7849	0.7856	0.7847	0.7843	0.7853	0.7865	0.7854	0.7865	0.7861	0.7846
CNAS08	0.7677	0.7433	0.7433	0.7532	0.7776	0.7838	0.7775	0.7513	0.7524	0.7529	0.7524	0.7859	0.7854	0.7856	0.7856	0.7857	0.7854	0.7854	0.7852	0.7853	0.7848	0.7861	0.7856	0.7852	0.7854	0.7844	0.7863	0.786	0.7854	0.7849	0.7864	0.7848	0.786	0.7861	0.7858	0.7846	0.7859	0.7858	0.7849	0.7856	0.7861	0.7862	0.786	0.785	0.7866	0.785	0.7865	0.7864	0.7858
CNAS09	0.7669	0.744	0.7439	0.7526	0.7774	0.7864	0.7776	0.751	0.7508	0.7519	0.7507	0.7852	0.7862	0.7861	0.7862	0.7863	0.7855	0.7861	0.7855	0.7857	0.7861	0.786	0.7859	0.7857	0.7864	0.7859	0.7863	0.7855	0.7857	0.7857	0.7862	0.7855	0.7876	0.7851	0.7855	0.7856	0.7863	0.786	0.7855	0.7855	0.786	0.7862	0.787	0.7853	0.7856	0.786	0.7856	0.7858	0.786
CNAS10	0.7686	0.7427	0.743	0.7534	0.7787	0.7873	0.7792	0.7502	0.752	0.7516	0.7524	0.7863	0.7869	0.7864	0.7872	0.7872	0.7873	0.7874	0.7872	0.7872	0.7863	0.7875	0.7876	0.7868	0.7882	0.7862	0.7869	0.787	0.787	0.7862	0.7866	0.7869	0.7876	0.7864	0.7867	0.7861	0.7869	0.7868	0.7866	0.786	0.7864	0.7863	0.7873	0.7857	0.7868	0.7871	0.787	0.7864	0.7868
CNAS11	0.7671	0.7428	0.7432	0.7536	0.7772	0.7863	0.7774	0.749	0.7513	0.7513	0.7516	0.7853	0.7871	0.7859	0.7868	0.7867	0.7868	0.7874	0.7864	0.7868	0.7865	0.7874	0.7866	0.7869	0.7875	0.786	0.7879	0.7866	0.7861	0.7861	0.7858	0.7867	0.7866	0.7859	0.7856	0.7853	0.7853	0.7853	0.7857	0.7856	0.7862	0.7861	0.7871	0.7855	0.7863	0.7866	0.7864	0.7855	0.7853
CNAS12	0.7663	0.7434	0.7435	0.7526	0.7768	0.785	0.7775	0.7491	0.7502	0.7503	0.7507	0.7859	0.7865	0.7863	0.7876	0.7871	0.7865	0.7865	0.7862	0.7863	0.7861	0.7862	0.7869	0.786	0.786	0.7855	0.7868	0.787	0.787	0.7853	0.7874	0.786	0.7867	0.7869	0.7864	0.7853	0.7858	0.7857	0.7855	0.7858	0.786	0.7861	0.7865	0.7866	0.7869	0.7861	0.787	0.7861	0.7857
CNAS13	0.7695	0.7448	0.745	0.7545	0.7782	0.7866	0.7787	0.7513	0.7529	0.7533	0.753	0.7858	0.7866	0.7859	0.7863	0.7867	0.7864	0.7864	0.7866	0.7867	0.7867	0.789	0.7867	0.7865	0.7865	0.7865	0.7865	0.7871	0.7864	0.7861	0.7868	0.7876	0.7867	0.7862	0.7864	0.7856	0.7858	0.7855	0.7855	0.7855	0.7855	0.7856	0.7869	0.7853	0.7867	0.7864	0.7866	0.786	0.7855
CNAS14	0.7672	0.7447	0.7449	0.7526	0.7776	0.7854	0.7778	0.7511	0.7512	0.7508	0.7514	0.7856	0.786	0.7855	0.7875	0.7864	0.7864	0.7863	0.7867	0.7861	0.7875	0.7869	0.7872	0.7857	0.7864	0.7852	0.787	0.7859	0.786	0.785	0.7857	0.7858	0.786	0.7862	0.7858	0.7848	0.786	0.786	0.7849	0.7857	0.7869	0.787	0.787	0.7849	0.7859	0.7852	0.7859	0.7854	0.786
CNAS15	0.7684	0.7445	0.7447	0.7539	0.7784	0.7865	0.7788	0.751	0.7523	0.7521	0.7523	0.7862	0.7875	0.7867	0.7872	0.7875	0.7872	0.7877	0.7874	0.788	0.7879	0.7874	0.788	0.788	0.787	0.7869	0.7874	0.7878	0.7877	0.7865	0.7863	0.7872	0.7885	0.7864	0.7871	0.7864	0.7865	0.7865	0.7865	0.7866	0.7868	0.7867	0.7878	0.7857	0.7873	0.7882	0.7872	0.7868	0.7865
CNAS16	0.7685	0.7436	0.7437	0.7539	0.7779	0.7856	0.778	0.75	0.7506	0.7513	0.7513	0.7862	0.7872	0.7868	0.7872	0.7871	0.7867	0.7877	0.7874	0.787	0.7875	0.7879	0.7871	0.7867	0.7877	0.7863	0.7873	0.7872	0.7873	0.7864	0.7873	0.7868	0.7866	0.787	0.7864	0.7862	0.7872	0.7871	0.7865	0.7864	0.7862	0.7863	0.7878	0.7866	0.7876	0.787	0.787	0.7871	0.7871
CNAS17	0.7686	0.7432	0.7434	0.7536	0.7788	0.7866	0.7791	0.7495	0.7512	0.7509	0.7515	0.788	0.7877	0.7879	0.7884	0.7889	0.7886	0.7883	0.7887	0.7881	0.7877	0.7888	0.7887	0.7886	0.7884	0.7878	0.7893	0.7886	0.7883	0.7876	0.7885	0.7887	0.7886	0.7884	0.7881	0.7874	0.7883	0.7881	0.7873	0.788	0.788	0.7879	0.7883	0.7874	0.7881	0.7879	0.7885	0.789	0.7881
ICDCAS19	0.769	0.7454	0.7455	0.7544	0.78	0.7859	0.7807	0.7521	0.7538	0.7546	0.7541	0.7886	0.7887	0.7883	0.7886	0.7893	0.7897	0.7893	0.7888	0.7892	0.789	0.7899	0.7887	0.7892	0.7888	0.7886	0.7892	0.7892	0.7892	0.7885	0.7884	0.7892	0.7888	0.7887	0.7888	0.7886	0.7895	0.7894	0.7886	0.7884	0.7894	0.7898	0.7895	0.7886	0.7887	0.7895	0.7888	0.7882	0.7894
SZASF1983G	0.7679	0.7426	0.7427	0.7528	0.7779	0.7844	0.7784	0.7507	0.7517	0.7527	0.752	0.7869	0.7881	0.7879	0.7882	0.7869	0.789	0.7882	0.7878	0.7875	0.7881	0.7866	0.7884	0.7867	0.7877	0.7858	0.7883	0.7867	0.7883	0.7864	0.7864	0.787	0.7875	0.7875	0.7866	0.7864	0.7874	0.7872	0.7864	0.7864	0.7877	0.7879	0.7891	0.7863	0.7869	0.7872	0.787	0.7865	0.7872
A.spp._BDIR00000000	0.7653	0.7686	0.769	0.7712	0.762	0.7641	0.7629	0.7842	0.7837	0.7841	0.7843	0.7614	0.7636	0.7632	0.7637	0.7635	0.7634	0.7633	0.7643	0.7636	0.7632	0.7629	0.7638	0.7635	0.7636	0.7629	0.7632	0.7629	0.7641	0.7632	0.7637	0.7625	0.7638	0.7625	0.7637	0.7621	0.762	0.7615	0.7625	0.7628	0.7626	0.7629	0.7634	0.7632	0.7638	0.7639	0.7634	0.7632	0.7615
A.spp._CAJWWD000000000	0.7814	0.7427	0.7428	0.8229	0.7747	0.7738	0.775	0.7558	0.7598	0.759	0.76	0.7679	0.7694	0.7678	0.7683	0.7683	0.769	0.7683	0.7689	0.7691	0.7676	0.7689	0.7684	0.769	0.7683	0.7681	0.7685	0.7694	0.7689	0.7678	0.7671	0.7678	0.769	0.7676	0.7685	0.7677	0.7675	0.7672	0.768	0.768	0.768	0.768	0.7683	0.7672	0.7688	0.7691	0.7684	0.7679	0.7672
A.spp._CALJLR000000000	0.7601	0.7471	0.7473	0.7552	0.7549	0.7549	0.7555	0.7585	0.7572	0.7576	0.7575	0.7542	0.7559	0.7551	0.7552	0.7554	0.7557	0.7552	0.7562	0.7563	0.7545	0.7552	0.7566	0.7552	0.7553	0.7554	0.7553	0.7562	0.7554	0.7545	0.7544	0.7554	0.756	0.7557	0.7559	0.7544	0.7553	0.7549	0.7547	0.7552	0.7562	0.7562	0.7567	0.7552	0.7561	0.7561	0.7562	0.7548	0.7549
A.spp._CP041403	0.7298	0.7202	0.7201	0.7235	0.7308	0.7285	0.7312	0.7268	0.7257	0.7256	0.7258	0.7316	0.7328	0.732	0.7331	0.7329	0.7339	0.7337	0.7327	0.7325	0.7327	0.7332	0.7325	0.732	0.7343	0.7324	0.7324	0.7329	0.7335	0.7318	0.7324	0.7335	0.7349	0.7322	0.7327	0.7319	0.7312	0.7312	0.7319	0.7318	0.7333	0.7338	0.7326	0.7326	0.7329	0.7324	0.7326	0.7321	0.7313
A.spp._JAACJU000000000	0.7183	0.7141	0.7141	0.7179	0.72	0.7182	0.7199	0.7163	0.7178	0.7179	0.7179	0.7205	0.7197	0.7212	0.7204	0.7204	0.721	0.7204	0.721	0.7207	0.72	0.7218	0.7211	0.7213	0.7205	0.7207	0.72	0.7202	0.7213	0.7207	0.7212	0.7199	0.7198	0.7202	0.7206	0.7208	0.7203	0.7205	0.7203	0.721	0.7205	0.7205	0.7211	0.7205	0.7204	0.7206	0.72	0.7211	0.7205
A.spp._JAIFNA000000000	0.7251	0.7155	0.7156	0.7182	0.7285	0.7278	0.7289	0.7226	0.7221	0.7226	0.7222	0.7286	0.7284	0.7285	0.728	0.7287	0.729	0.7296	0.7283	0.7277	0.7291	0.7296	0.7293	0.7279	0.7288	0.7283	0.7286	0.728	0.7289	0.7285	0.7284	0.7284	0.7297	0.728	0.7282	0.73	0.7284	0.7284	0.7301	0.7288	0.729	0.729	0.7282	0.7285	0.7296	0.7281	0.729	0.729	0.7284
A.spp._NVWN00000000	0.7369	0.7256	0.7259	0.7403	0.7338	0.7328	0.734	0.7317	0.7324	0.732	0.7325	0.7322	0.7325	0.7333	0.7328	0.7331	0.7331	0.7331	0.7337	0.7334	0.7331	0.7336	0.7329	0.7333	0.7325	0.7326	0.7327	0.7329	0.7325	0.7328	0.7329	0.7329	0.7331	0.7325	0.7326	0.7326	0.732	0.7318	0.7328	0.7322	0.7339	0.7338	0.7332	0.7331	0.733	0.7337	0.7329	0.7332	0.7318
A.spp._NYWO00000000	0.7837	0.7443	0.7445	0.8238	0.7756	0.7756	0.7759	0.7568	0.7599	0.7596	0.7602	0.7691	0.7705	0.7693	0.7698	0.77	0.7696	0.7697	0.7704	0.7706	0.769	0.7705	0.7699	0.7702	0.7696	0.7692	0.7699	0.7703	0.7702	0.7682	0.7679	0.7693	0.7696	0.7689	0.7701	0.7692	0.7689	0.7686	0.7692	0.769	0.7697	0.7697	0.7696	0.7681	0.77	0.7702	0.7702	0.7691	0.7685
A.spp._PDJU00000000	0.759	0.7614	0.7616	0.7617	0.7597	0.7585	0.76	0.7776	0.8527	0.8563	0.8528	0.7585	0.7601	0.7585	0.7599	0.7607	0.7596	0.7597	0.7598	0.7597	0.7588	0.7595	0.7594	0.7598	0.7605	0.7594	0.7597	0.7597	0.7614	0.7586	0.7578	0.7587	0.7597	0.7584	0.7595	0.7587	0.7579	0.7577	0.7591	0.7593	0.7595	0.7597	0.7598	0.7585	0.7603	0.7599	0.76	0.7588	0.7577
A.spp._PDJV00000000	0.7614	0.7498	0.7498	0.7565	0.7562	0.7548	0.7566	0.7585	0.7568	0.7575	0.757	0.7565	0.758	0.7563	0.757	0.7575	0.757	0.7575	0.7572	0.7574	0.7566	0.7568	0.7579	0.7576	0.7573	0.7569	0.7571	0.7571	0.7581	0.7569	0.7568	0.757	0.7575	0.7569	0.7567	0.7564	0.757	0.7567	0.7566	0.7574	0.7568	0.7568	0.7576	0.7568	0.758	0.7572	0.7578	0.7565	0.7567
A.spp._PDKC00000000	0.7593	0.7547	0.7551	0.7599	0.7601	0.7608	0.7611	0.7616	0.7629	0.7629	0.7635	0.7604	0.7613	0.7607	0.7618	0.7614	0.7616	0.7619	0.7613	0.7612	0.7612	0.7617	0.7615	0.7619	0.7615	0.7613	0.761	0.7606	0.7619	0.7603	0.7601	0.7609	0.7617	0.7603	0.7609	0.7607	0.76	0.7597	0.7603	0.7598	0.761	0.7612	0.7619	0.7606	0.7619	0.7614	0.7617	0.7614	0.7597
A.spp._PDKE00000000	0.7605	0.7627	0.7628	0.7605	0.7604	0.7606	0.7608	0.779	0.8539	0.8549	0.854	0.758	0.7597	0.7571	0.7594	0.7601	0.7595	0.7591	0.7601	0.7602	0.7589	0.7593	0.7604	0.7596	0.7595	0.759	0.7597	0.759	0.7604	0.7594	0.759	0.7591	0.7591	0.7595	0.7594	0.7581	0.7591	0.7591	0.758	0.759	0.7595	0.7595	0.7595	0.7585	0.7594	0.7603	0.7599	0.7589	0.7592
A.spp._PDKF00000000	0.7609	0.7656	0.7656	0.7628	0.7602	0.7609	0.7607	0.7823	0.8466	0.847	0.8469	0.7604	0.762	0.7608	0.7626	0.7618	0.7624	0.7623	0.7621	0.7621	0.7615	0.7616	0.7624	0.7622	0.7616	0.7614	0.7619	0.7617	0.7622	0.7619	0.7615	0.7609	0.7611	0.7618	0.7614	0.7612	0.7609	0.7609	0.7614	0.7617	0.7614	0.7613	0.7625	0.7621	0.7617	0.7623	0.7619	0.7612	0.7609
A.spp._PDKG00000000	0.7605	0.7568	0.757	0.7617	0.7615	0.7625	0.7621	0.765	0.766	0.767	0.7665	0.7616	0.7637	0.7626	0.7634	0.7643	0.7637	0.7636	0.7636	0.7636	0.7632	0.7635	0.7637	0.764	0.7634	0.763	0.7635	0.7629	0.7638	0.7619	0.7622	0.7633	0.7641	0.7632	0.7636	0.7619	0.7622	0.7617	0.7623	0.763	0.7634	0.7636	0.7647	0.7635	0.7639	0.7639	0.7642	0.7627	0.7617
A.spp._PKUJ00000000	0.7661	0.768	0.768	0.7696	0.7591	0.7608	0.7597	0.7804	0.7787	0.7787	0.7792	0.7594	0.7613	0.7611	0.7612	0.7613	0.761	0.7614	0.7615	0.7614	0.7598	0.7619	0.7613	0.762	0.7618	0.7612	0.7619	0.7605	0.7617	0.7605	0.7603	0.7613	0.7618	0.7603	0.7623	0.7596	0.7589	0.7586	0.7603	0.7607	0.7609	0.7611	0.7611	0.7604	0.761	0.7614	0.7606	0.761	0.7586
A.spp._PKUK00000000	0.7602	0.747	0.747	0.7563	0.7559	0.7538	0.7566	0.7577	0.757	0.7566	0.7571	0.7556	0.7562	0.7561	0.756	0.7559	0.7566	0.7559	0.7564	0.7564	0.7561	0.7556	0.7569	0.756	0.7558	0.7559	0.7558	0.7565	0.7561	0.7556	0.7554	0.7559	0.7569	0.7559	0.7566	0.7558	0.7553	0.7552	0.7554	0.7563	0.7565	0.7565	0.7571	0.7558	0.7564	0.7568	0.7572	0.7561	0.7552
A.spp._QKDL00000000	0.7586	0.7695	0.7696	0.7586	0.7605	0.7591	0.7612	0.7795	0.7789	0.7793	0.7795	0.7614	0.7631	0.7623	0.7638	0.7629	0.7632	0.7635	0.7639	0.7631	0.7628	0.7644	0.7632	0.7635	0.7636	0.7633	0.7627	0.7635	0.7645	0.7624	0.763	0.7627	0.7641	0.7624	0.7632	0.7625	0.7618	0.7614	0.7623	0.7637	0.7629	0.7629	0.7631	0.7627	0.7636	0.7631	0.7634	0.7626	0.7614
A.suis_CP032100	0.8282	0.7528	0.7532	0.7858	0.828	0.8255	0.8292	0.7637	0.766	0.7658	0.7661	0.8099	0.8107	0.8094	0.812	0.8108	0.8107	0.8117	0.8105	0.8107	0.8109	0.8102	0.811	0.8121	0.8104	0.8106	0.8112	0.8122	0.8103	0.8099	0.8098	0.8116	0.8104	0.8098	0.8109	0.8085	0.8099	0.8095	0.8096	0.8102	0.81	0.8099	0.8112	0.8097	0.811	0.8101	0.8111	0.811	0.8095
A.suis_NREO00000000	0.8271	0.7492	0.7494	0.7838	0.8276	0.8253	0.8285	0.7611	0.7633	0.7634	0.7636	0.8095	0.8108	0.8083	0.811	0.8103	0.8099	0.81	0.8095	0.8101	0.8096	0.8088	0.8107	0.8107	0.8091	0.8097	0.81	0.8113	0.8095	0.8093	0.8089	0.8108	0.8099	0.8097	0.8104	0.8083	0.8094	0.809	0.8086	0.8092	0.8098	0.8097	0.8097	0.809	0.8107	0.8097	0.8104	0.8092	0.809
A.thereius_CP035926	0.7659	0.7448	0.745	0.7553	0.7745	0.7731	0.7753	0.7495	0.7529	0.754	0.7535	0.7825	0.782	0.7826	0.7827	0.7836	0.7822	0.7827	0.7825	0.7823	0.7833	0.7827	0.7824	0.7825	0.7831	0.7824	0.7849	0.783	0.783	0.7822	0.7824	0.7826	0.7826	0.7824	0.783	0.7823	0.782	0.7817	0.7822	0.7833	0.782	0.7825	0.7823	0.7818	0.7823	0.7826	0.7824	0.7828	0.7817
A.thereius_LCUJ00000000	0.7656	0.7442	0.7443	0.7552	0.7733	0.7727	0.7738	0.7499	0.753	0.753	0.7532	0.7823	0.7813	0.7815	0.7829	0.7822	0.7816	0.7819	0.7821	0.7821	0.781	0.7814	0.7815	0.7818	0.7816	0.7814	0.7828	0.7824	0.7815	0.7812	0.7826	0.7814	0.7818	0.7821	0.7825	0.7814	0.7812	0.7812	0.781	0.7819	0.7821	0.7819	0.782	0.781	0.7822	0.7817	0.7818	0.7821	0.7812
A.thereius_LCUK00000000	0.7644	0.743	0.7431	0.7536	0.7735	0.7745	0.7737	0.7488	0.7513	0.7512	0.7513	0.7812	0.7811	0.7814	0.782	0.7819	0.7812	0.7813	0.782	0.7818	0.7816	0.7812	0.7815	0.7816	0.7814	0.781	0.7822	0.7823	0.7813	0.781	0.7819	0.7807	0.7811	0.7823	0.7818	0.781	0.7808	0.7808	0.7807	0.7814	0.7812	0.7813	0.7812	0.7808	0.7816	0.7816	0.7819	0.7819	0.7808
A.thereius_LDIS00000000	0.7646	0.7436	0.7436	0.7544	0.7735	0.7741	0.7739	0.7487	0.7513	0.7518	0.7515	0.7809	0.7803	0.781	0.7811	0.7813	0.7813	0.7811	0.7809	0.7809	0.7816	0.7813	0.7807	0.7808	0.7807	0.7814	0.7813	0.7812	0.7807	0.7807	0.7807	0.7805	0.7808	0.7814	0.7805	0.7811	0.7807	0.7805	0.7806	0.7811	0.7815	0.7814	0.7815	0.7802	0.7802	0.7806	0.7805	0.7811	0.7805
A.thereius_VBUF00000000	0.7643	0.7427	0.7428	0.7527	0.773	0.773	0.7733	0.7488	0.7505	0.7503	0.7506	0.7812	0.7816	0.7814	0.7834	0.782	0.7815	0.7824	0.7824	0.7824	0.7811	0.7819	0.782	0.7818	0.7816	0.7817	0.782	0.7827	0.7824	0.782	0.7814	0.7821	0.7834	0.7816	0.7824	0.7818	0.7808	0.7809	0.7816	0.7818	0.7816	0.7816	0.7817	0.7811	0.7811	0.782	0.7814	0.782	0.7809
A.thereius_VBUG00000000	0.7642	0.7432	0.7433	0.7523	0.7731	0.7731	0.7733	0.7491	0.7512	0.7515	0.752	0.7806	0.7809	0.78	0.7809	0.7816	0.7811	0.7805	0.7802	0.7803	0.7807	0.7811	0.7804	0.7805	0.7806	0.7804	0.7808	0.7821	0.7813	0.7805	0.7806	0.7808	0.7802	0.7807	0.7817	0.7804	0.7799	0.7799	0.7801	0.7806	0.7807	0.7808	0.7809	0.7798	0.781	0.7802	0.7816	0.7807	0.7799
A.thereius_VBUH00000000	0.7647	0.7444	0.7447	0.7539	0.7731	0.7731	0.7737	0.7485	0.752	0.7518	0.7525	0.7812	0.78	0.7813	0.7813	0.7824	0.7812	0.7811	0.781	0.781	0.7818	0.7815	0.7814	0.7811	0.7818	0.7814	0.7836	0.7813	0.7815	0.781	0.7808	0.7811	0.781	0.7819	0.7815	0.7816	0.7809	0.7809	0.7812	0.782	0.7811	0.7813	0.7807	0.7803	0.7814	0.7809	0.7811	0.7812	0.7809
A.trophiarum_CP031367	0.7651	0.7432	0.7434	0.7516	0.7709	0.7707	0.7714	0.7479	0.7494	0.7493	0.7498	0.7834	0.7823	0.7818	0.7824	0.7816	0.7834	0.7824	0.7825	0.7826	0.783	0.7838	0.7827	0.7826	0.7821	0.7827	0.7832	0.783	0.7827	0.7821	0.7824	0.7822	0.7836	0.7822	0.7828	0.7824	0.7819	0.7818	0.7823	0.782	0.7817	0.7821	0.7826	0.781	0.7825	0.7822	0.7825	0.7825	0.7818
A.trophiarum_PDJS00000000	0.762	0.7382	0.738	0.749	0.7694	0.7698	0.7698	0.744	0.7458	0.7457	0.7459	0.7799	0.7819	0.7792	0.7804	0.7799	0.7814	0.7798	0.7803	0.7818	0.7817	0.7811	0.7804	0.7812	0.7796	0.7814	0.7811	0.7812	0.7799	0.7803	0.7806	0.7819	0.7823	0.7799	0.7802	0.7797	0.78	0.7799	0.7796	0.7794	0.7806	0.7801	0.781	0.7789	0.7801	0.781	0.7799	0.7795	0.7799
A.vandammei_JADKPZ000000000	0.7669	0.7419	0.742	0.7522	0.776	0.7757	0.7764	0.7478	0.7515	0.7513	0.7518	0.7868	0.7906	0.7882	0.7882	0.7878	0.791	0.7878	0.7877	0.789	0.7897	0.7898	0.7884	0.7888	0.7889	0.7895	0.7888	0.7891	0.7883	0.7881	0.7867	0.7893	0.7878	0.7874	0.7872	0.7866	0.7869	0.7869	0.7864	0.7867	0.7886	0.7884	0.7906	0.7867	0.7874	0.7885	0.7876	0.7867	0.7869
A.vandammei_JANJGB000000000	0.7671	0.7419	0.7419	0.7526	0.7769	0.7768	0.7773	0.748	0.7518	0.7513	0.7524	0.7885	0.7916	0.7893	0.7888	0.7889	0.7926	0.7885	0.7892	0.7901	0.7906	0.7906	0.7896	0.7899	0.79	0.7909	0.7899	0.791	0.7896	0.789	0.7877	0.7911	0.7891	0.7887	0.7889	0.7879	0.7886	0.7885	0.7877	0.7881	0.7903	0.7902	0.7919	0.7876	0.789	0.7899	0.7894	0.7882	0.7885
A.venerupis_CP053840	0.8275	0.7521	0.7524	0.7839	0.8207	0.8156	0.8215	0.7622	0.7647	0.7637	0.7651	0.8032	0.8055	0.8032	0.8034	0.8041	0.8037	0.8042	0.8049	0.8046	0.8038	0.803	0.8054	0.805	0.8037	0.8032	0.8044	0.8057	0.8048	0.8039	0.8037	0.8046	0.8039	0.8037	0.8049	0.8028	0.8041	0.8038	0.8029	0.8036	0.8038	0.8042	0.804	0.8029	0.8047	0.8046	0.8047	0.8034	0.8038
A.vitoriensis_PDKA00000000	0.7751	0.7426	0.7427	0.7591	0.7864	0.7864	0.7869	0.7508	0.7529	0.7537	0.7532	0.8067	0.8064	0.8069	0.8062	0.8076	0.8083	0.8067	0.8073	0.8078	0.8077	0.8051	0.8069	0.8075	0.8066	0.8067	0.8072	0.8084	0.8071	0.8075	0.8078	0.8066	0.8071	0.8085	0.8083	0.8066	0.8074	0.807	0.807	0.8081	0.8065	0.8064	0.807	0.8058	0.8077	0.8066	0.808	0.8073	0.807
A.vitoriensis_PDKB00000000	0.7758	0.7432	0.7432	0.7582	0.7864	0.7841	0.7868	0.7503	0.7526	0.753	0.7531	0.8056	0.8067	0.8069	0.807	0.8076	0.806	0.8061	0.8076	0.8071	0.8069	0.805	0.8067	0.8081	0.8058	0.8064	0.8069	0.8074	0.8075	0.8058	0.8066	0.8053	0.8062	0.8072	0.8072	0.8067	0.8053	0.8051	0.8065	0.806	0.8064	0.8061	0.8065	0.8055	0.8072	0.8059	0.8066	0.8064	0.8051
[truncated: 322 more columns]

## Sheet: Sheet2
		Table S3-Sheet2 Results of ANI (lower diagonal) and isDDH (upper diagonal) between genomes of A. cryaerophilus.
		I
		CNAC001	CNAC002	CNAC004	CNAC006	CNAC007	CNAC009	CNAC010	CNAC021	CNAC028	CNAC032	CNAC040	CNAC043	CNAC055	CNAC060	CNAC065	CNAC067	CNAC069	CNAC077	CNAC079	CNAC081	CNAC084	CNAC090	CNAC091	CNAC095	CNAC126	CNAC127	CNAC128	CNAC129	CNAC130	CNAC131	CNAC132	CNAC133	CNAC134	CNAC135	CNAC136	CNAC144	CNAC145	CNAC146	CP026655	CP026656	CP032825	CP060264	CP060692	CP060693	CP060694	ICDCAC48	LRUQ00000000	LRUR00000000
I	CNAC001		1	0.999	1	0.806	0.998	0.802	0.809	0.805	0.804	0.818	0.813	0.809	0.823	0.813	0.814	0.814	0.788	0.764	0.808	0.814	0.809	0.79	0.728	0.806	0.81	0.809	0.805	0.766	0.792	0.778	0.801	0.794	0.798	0.804	0.801	0.807	0.817	0.743	0.797	0.821	0.822	0.82	0.699	0.825	0.817	0.804	0.747
	CNAC002	0.999868		0.998	1	0.805	0.997	0.802	0.809	0.804	0.803	0.817	0.813	0.809	0.821	0.812	0.814	0.814	0.788	0.763	0.808	0.814	0.809	0.79	0.727	0.806	0.81	0.809	0.804	0.765	0.792	0.777	0.8	0.794	0.797	0.804	0.8	0.806	0.817	0.742	0.796	0.82	0.822	0.82	0.699	0.825	0.817	0.803	0.747
	CNAC004	0.999515	0.999416		0.999	0.804	0.999	0.801	0.807	0.803	0.8	0.814	0.81	0.807	0.82	0.81	0.81	0.811	0.787	0.763	0.807	0.813	0.807	0.789	0.724	0.804	0.807	0.806	0.802	0.765	0.791	0.775	0.799	0.792	0.796	0.802	0.798	0.804	0.816	0.74	0.795	0.819	0.821	0.818	0.697	0.824	0.815	0.8	0.745
	CNAC006	0.999877	0.999871	0.999922		0.806	0.998	0.802	0.808	0.805	0.803	0.817	0.813	0.809	0.822	0.813	0.814	0.814	0.788	0.764	0.808	0.814	0.808	0.79	0.728	0.806	0.81	0.809	0.804	0.766	0.792	0.777	0.8	0.794	0.798	0.803	0.801	0.806	0.817	0.742	0.796	0.82	0.822	0.82	0.699	0.825	0.816	0.804	0.747
	CNAC007	0.97815	0.978084	0.977937	0.978178		0.806	0.799	0.808	1	0.811	0.813	0.83	0.808	0.809	0.813	0.829	0.814	0.784	0.765	0.806	0.82	0.807	0.812	0.751	0.801	0.808	0.807	0.805	0.771	0.8	0.775	0.795	0.795	0.812	0.806	0.789	0.807	0.805	0.743	0.801	0.821	0.824	0.819	0.703	0.815	0.813	0.812	0.745
	CNAC009	0.999186	0.99909	0.999759	0.999156	0.976038		0.8	0.807	0.804	0.801	0.814	0.811	0.807	0.821	0.811	0.811	0.811	0.787	0.762	0.806	0.813	0.807	0.79	0.724	0.804	0.807	0.806	0.802	0.765	0.791	0.775	0.8	0.791	0.796	0.802	0.798	0.804	0.816	0.74	0.795	0.819	0.82	0.818	0.697	0.823	0.815	0.801	0.745
	CNAC010	0.977954	0.978011	0.97803	0.977941	0.977096	0.977925		0.801	0.799	0.791	0.808	0.803	0.801	0.8	0.806	0.803	0.804	0.78	0.753	0.801	0.796	0.801	0.799	0.735	0.811	0.803	0.802	0.812	0.759	0.793	0.77	0.8	0.793	0.798	0.797	0.785	0.805	0.799	0.727	0.79	0.807	0.813	0.804	0.692	0.809	0.806	0.787	0.735
	CNAC021	0.977017	0.977093	0.977101	0.976967	0.977163	0.977063	0.976721		0.808	0.799	0.803	0.801	0.999	0.807	0.811	0.801	0.81	0.789	0.778	0.999	0.804	1	0.8	0.736	0.805	0.809	0.808	0.805	0.761	0.79	0.778	0.793	0.804	0.798	0.797	0.794	0.805	0.802	0.732	0.793	0.814	0.816	0.806	0.693	0.813	0.808	0.797	0.744
	CNAC028	0.977781	0.977637	0.977648	0.977789	0.999884	0.977426	0.977488	0.976555		0.81	0.812	0.829	0.808	0.807	0.813	0.828	0.814	0.784	0.765	0.807	0.817	0.808	0.812	0.75	0.802	0.806	0.805	0.804	0.77	0.797	0.775	0.795	0.795	0.812	0.801	0.788	0.807	0.805	0.741	0.8	0.821	0.823	0.818	0.702	0.815	0.812	0.812	0.745
	CNAC032	0.977101	0.97713	0.97712	0.977098	0.977579	0.97719	0.975515	0.975849	0.977423		0.834	0.837	0.799	0.806	0.811	0.836	0.805	0.794	0.767	0.8	0.814	0.799	0.796	0.741	0.803	0.803	0.802	0.802	0.765	0.792	0.777	0.798	0.795	0.795	0.8	0.785	0.805	0.805	0.732	0.801	0.827	0.824	0.814	0.706	0.827	0.812	0.817	0.736
	CNAC040	0.979126	0.97901	0.978839	0.979103	0.977396	0.978693	0.977046	0.975631	0.977294	0.981095		0.843	0.803	0.816	0.824	0.844	0.81	0.793	0.777	0.801	0.814	0.802	0.808	0.75	0.811	0.82	0.819	0.809	0.775	0.802	0.793	0.809	0.807	0.798	0.804	0.806	0.819	0.813	0.743	0.815	0.83	0.827	0.823	0.707	0.833	0.817	0.816	0.742
	CNAC043	0.978803	0.978828	0.978965	0.97879	0.97909	0.978905	0.976464	0.976633	0.978963	0.981438	0.981868		0.801	0.824	0.831	1	0.818	0.79	0.776	0.802	0.82	0.8	0.819	0.76	0.805	0.811	0.81	0.811	0.774	0.798	0.784	0.807	0.801	0.806	0.807	0.802	0.809	0.823	0.747	0.803	0.836	0.844	0.822	0.71	0.837	0.827	0.815	0.752
	CNAC055	0.976882	0.976939	0.976943	0.976819	0.976857	0.976869	0.976566	0.999843	0.976985	0.976054	0.976608	0.976992		0.807	0.811	0.801	0.811	0.789	0.778	0.999	0.804	0.999	0.8	0.737	0.806	0.809	0.808	0.805	0.762	0.791	0.779	0.793	0.804	0.798	0.797	0.795	0.805	0.802	0.733	0.794	0.814	0.816	0.806	0.693	0.813	0.809	0.797	0.744
	CNAC060	0.979033	0.978806	0.978792	0.978989	0.976435	0.978735	0.976916	0.976434	0.976103	0.977559	0.977952	0.979168	0.976494		0.817	0.825	0.815	0.8	0.776	0.808	0.818	0.806	0.794	0.744	0.813	0.82	0.82	0.818	0.77	0.805	0.79	0.802	0.809	0.798	0.813	0.808	0.808	0.814	0.744	0.809	0.837	0.823	0.826	0.705	0.831	0.817	0.813	0.747
	CNAC065	0.978169	0.978112	0.978037	0.978174	0.977344	0.978005	0.977657	0.976954	0.977346	0.978018	0.978424	0.980012	0.977024	0.978156		0.83	0.825	0.78	0.773	0.812	0.814	0.81	0.787	0.761	0.805	0.816	0.815	0.814	0.766	0.8	0.789	0.798	0.807	0.782	0.811	0.806	0.804	0.815	0.747	0.811	0.839	0.838	0.83	0.708	0.84	0.819	0.795	0.74
	CNAC067	0.978804	0.978815	0.978978	0.978778	0.979108	0.978926	0.976241	0.976698	0.979002	0.981293	0.982391	0.999959	0.976863	0.979303	0.979459		0.818	0.79	0.776	0.803	0.821	0.801	0.819	0.76	0.805	0.811	0.81	0.811	0.774	0.798	0.784	0.807	0.802	0.805	0.806	0.802	0.809	0.823	0.746	0.803	0.836	0.844	0.823	0.711	0.837	0.827	0.815	0.751
	CNAC069	0.978427	0.978419	0.978356	0.978438	0.978285	0.978351	0.97739	0.976976	0.977831	0.977764	0.978096	0.97942	0.977112	0.978354	0.979288	0.979452		0.789	0.768	0.808	0.821	0.81	0.801	0.748	0.804	0.806	0.805	0.81	0.771	0.798	0.772	0.803	0.8	0.793	0.808	0.811	0.813	0.817	0.746	0.805	0.832	0.833	0.826	0.705	0.826	0.815	0.796	0.738
	CNAC077	0.975455	0.975433	0.975435	0.975431	0.974921	0.975465	0.975003	0.974648	0.97497	0.975742	0.9762	0.975376	0.974676	0.976733	0.975356	0.975436	0.976116		0.753	0.79	0.787	0.789	0.776	0.719	0.789	0.796	0.795	0.785	0.749	0.772	0.767	0.781	0.788	0.782	0.777	0.775	0.784	0.793	0.721	0.777	0.796	0.795	0.794	0.694	0.795	0.794	0.792	0.72
	CNAC079	0.972379	0.972352	0.972352	0.972356	0.971363	0.972353	0.970797	0.973866	0.971331	0.971823	0.972698	0.973497	0.973912	0.973177	0.972689	0.973517	0.972613	0.970326		0.779	0.776	0.777	0.761	0.744	0.764	0.766	0.766	0.766	0.785	0.751	0.749	0.76	0.763	0.753	0.768	0.759	0.762	0.764	0.787	0.761	0.789	0.778	0.788	0.7	0.785	0.782	0.767	0.789
	CNAC081	0.977765	0.977819	0.977813	0.977746	0.977365	0.977708	0.977001	0.999785	0.977337	0.976488	0.976836	0.977896	0.99976	0.977116	0.978517	0.977946	0.978151	0.975276	0.974883		0.806	0.998	0.799	0.735	0.805	0.81	0.809	0.805	0.76	0.791	0.78	0.794	0.802	0.799	0.799	0.796	0.804	0.803	0.735	0.795	0.812	0.817	0.808	0.694	0.811	0.807	0.799	0.743
	CNAC084	0.978951	0.978803	0.978806	0.978747	0.979366	0.978905	0.976733	0.976902	0.97921	0.977438	0.979043	0.979449	0.976979	0.978421	0.97865	0.979367	0.979825	0.975057	0.973289	0.977167		0.804	0.803	0.755	0.807	0.812	0.811	0.812	0.769	0.795	0.785	0.796	0.808	0.793	0.801	0.795	0.804	0.809	0.752	0.805	0.83	0.829	0.827	0.71	0.826	0.829	0.813	0.748
	CNAC090	0.977614	0.977662	0.97766	0.977595	0.977657	0.977568	0.977005	0.999956	0.977614	0.976333	0.977026	0.977933	0.999877	0.976936	0.978483	0.977982	0.978392	0.975541	0.974796	0.999744	0.97739		0.799	0.736	0.805	0.809	0.808	0.805	0.761	0.79	0.778	0.793	0.803	0.798	0.797	0.794	0.804	0.802	0.732	0.793	0.814	0.816	0.806	0.693	0.813	0.808	0.797	0.744
	CNAC091	0.974301	0.97416	0.974154	0.974273	0.977059	0.974218	0.975536	0.975051	0.976478	0.975776	0.977676	0.979073	0.975185	0.974629	0.974802	0.978935	0.976053	0.974184	0.971116	0.975047	0.97572	0.975059		0.742	0.8	0.807	0.806	0.798	0.752	0.795	0.781	0.792	0.797	0.802	0.792	0.782	0.788	0.8	0.722	0.789	0.808	0.806	0.808	0.704	0.815	0.805	0.795	0.725
	CNAC095	0.967274	0.96725	0.966531	0.967299	0.970122	0.966465	0.968968	0.969246	0.969857	0.970174	0.969986	0.971935	0.969465	0.969978	0.972118	0.971962	0.970483	0.966811	0.96932	0.969118	0.971485	0.969216	0.969683		0.743	0.74	0.739	0.744	0.738	0.73	0.724	0.736	0.736	0.734	0.746	0.742	0.749	0.746	0.732	0.728	0.757	0.76	0.758	0.735	0.753	0.751	0.74	0.73
	CNAC126	0.977249	0.977194	0.977238	0.977296	0.977521	0.977131	0.978152	0.97685	0.977253	0.976491	0.978433	0.977601	0.976875	0.97838	0.976769	0.97762	0.977505	0.974602	0.971876	0.976857	0.977661	0.976849	0.97478	0.970242		0.807	0.807	0.807	0.763	0.798	0.782	0.804	0.79	0.793	0.803	0.799	0.796	0.786	0.73	0.798	0.821	0.812	0.81	0.676	0.818	0.812	0.8	0.736
	CNAC127	0.978011	0.977932	0.977623	0.97793	0.978192	0.977697	0.978155	0.97755	0.97799	0.977944	0.97929	0.978681	0.977629	0.979018	0.979257	0.978732	0.978695	0.975881	0.972629	0.977775	0.978688	0.977591	0.976375	0.969761	0.97827		1	0.807	0.768	0.802	0.775	0.806	0.792	0.798	0.8	0.804	0.806	0.813	0.736	0.797	0.816	0.815	0.806	0.679	0.82	0.807	0.799	0.743
	CNAC128	0.977745	0.977701	0.977432	0.977686	0.978136	0.977486	0.978034	0.977483	0.978055	0.977506	0.979094	0.978523	0.977562	0.978868	0.978988	0.978576	0.978376	0.976097	0.972085	0.97771	0.978553	0.977566	0.97651	0.970332	0.978264	0.999938		0.807	0.767	0.801	0.775	0.806	0.791	0.797	0.799	0.803	0.806	0.812	0.736	0.796	0.816	0.814	0.805	0.678	0.82	0.806	0.798	0.742
	CNAC129	0.977199	0.977122	0.977136	0.977164	0.977198	0.977193	0.978212	0.976407	0.976916	0.977237	0.977387	0.977455	0.976563	0.978456	0.977733	0.977437	0.977957	0.975035	0.972244	0.97644	0.978672	0.976421	0.975527	0.970233	0.977813	0.977272	0.977183		0.765	0.797	0.784	0.809	0.797	0.791	0.805	0.8	0.798	0.816	0.743	0.798	0.822	0.82	0.82	0.679	0.822	0.812	0.797	0.75
	CNAC130	0.972847	0.972815	0.97275	0.972874	0.971126	0.972808	0.971328	0.972333	0.971142	0.971907	0.972772	0.97293	0.972423	0.972309	0.971709	0.972894	0.972565	0.969912	0.975277	0.972128	0.972006	0.972343	0.969376	0.968821	0.971533	0.971446	0.971293	0.971286		0.754	0.741	0.759	0.759	0.765	0.77	0.759	0.756	0.774	0.762	0.757	0.78	0.787	0.776	0.691	0.779	0.777	0.761	0.757
	CNAC131	0.976102	0.976127	0.975936	0.976051	0.976922	0.975836	0.975731	0.975157	0.976565	0.976307	0.977007	0.976902	0.975276	0.977758	0.977283	0.976777	0.977089	0.974517	0.9712	0.975347	0.976831	0.975146	0.974951	0.968898	0.976893	0.976511	0.976522	0.976531	0.970818		0.765	0.791	0.785	0.786	0.795	0.787	0.79	0.799	0.725	0.787	0.799	0.799	0.792	0.691	0.801	0.802	0.782	0.725
	CNAC132	0.974738	0.974717	0.974523	0.974824	0.973564	0.974573	0.97246	0.973049	0.973028	0.974886	0.976051	0.975421	0.973134	0.975101	0.976209	0.97542	0.972469	0.973382	0.96955	0.973257	0.975177	0.973111	0.974515	0.967617	0.974944	0.974343	0.974238	0.974384	0.967488	0.971639		0.781	0.772	0.767	0.784	0.77	0.777	0.78	0.719	0.77	0.791	0.799	0.786	0.689	0.795	0.791	0.779	0.722
	CNAC133	0.977579	0.977496	0.977505	0.97753	0.976418	0.977485	0.977471	0.976002	0.976335	0.976837	0.977577	0.977898	0.976099	0.977065	0.976795	0.977797	0.97745	0.975514	0.971958	0.976147	0.977053	0.975968	0.975991	0.969035	0.977851	0.977828	0.977833	0.978053	0.972271	0.975949	0.974523		0.795	0.795	0.796	0.789	0.796	0.805	0.732	0.791	0.808	0.81	0.807	0.695	0.805	0.804	0.793	0.733
	CNAC134	0.975419	0.975346	0.97532	0.975381	0.975319	0.975266	0.974951	0.97543	0.975135	0.976151	0.977422	0.977039	0.975475	0.977319	0.977079	0.977097	0.9759	0.974672	0.971411	0.975281	0.976802	0.975428	0.975223	0.969046	0.975253	0.974865	0.974854	0.975446	0.971246	0.973853	0.972062	0.975528		0.793	0.789	0.8	0.799	0.807	0.725	0.805	0.814	0.82	0.807	0.691	0.816	0.803	0.791	0.737
	CNAC135	0.977069	0.977078	0.976943	0.977054	0.977712	0.976949	0.977534	0.976088	0.977616	0.976565	0.977684	0.977558	0.97619	0.977063	0.974756	0.977589	0.976344	0.974844	0.970773	0.976323	0.977026	0.976146	0.977436	0.969446	0.976092	0.977094	0.977106	0.976683	0.972504	0.975417	0.973364	0.976957	0.976675		0.799	0.789	0.79	0.799	0.724	0.789	0.804	0.793	0.8	0.687	0.799	0.797	0.795	0.729
	CNAC136	0.978332	0.978349	0.978222	0.978288	0.978054	0.978185	0.977067	0.9765	0.97761	0.977997	0.978371	0.97849	0.976785	0.978212	0.978805	0.978495	0.978591	0.975328	0.972856	0.976797	0.97811	0.97664	0.975981	0.970816	0.978099	0.977997	0.978002	0.977557	0.972938	0.977028	0.974242	0.977202	0.976663	0.977239		0.805	0.797	0.814	0.737	0.802	0.82	0.821	0.814	0.7	0.819	0.81	0.8	0.741
	CNAC144	0.97557	0.975612	0.975484	0.975621	0.973862	0.975426	0.974313	0.974743	0.973806	0.974463	0.975097	0.976384	0.97485	0.977379	0.975894	0.976403	0.976002	0.971857	0.970473	0.974959	0.975009	0.974794	0.972535	0.9686	0.976046	0.975462	0.975448	0.97578	0.969587	0.974008	0.971492	0.974458	0.976508	0.975152	0.976184		0.802	0.812	0.725	0.797	0.817	0.817	0.815	0.703	0.821	0.804	0.79	0.735
	CNAC145	0.977559	0.977532	0.977451	0.977534	0.977365	0.977552	0.977668	0.976809	0.977325	0.977575	0.978993	0.978286	0.976867	0.977112	0.976745	0.978272	0.978091	0.974786	0.972257	0.976814	0.977678	0.976843	0.976203	0.970745	0.977312	0.977116	0.977089	0.976888	0.971841	0.975155	0.974102	0.976051	0.976892	0.976006	0.97581	0.977691		0.804	0.736	0.794	0.828	0.817	0.812	0.686	0.827	0.81	0.796	0.739
	CNAC146	0.979619	0.979594	0.979529	0.979611	0.977749	0.979605	0.977374	0.977432	0.977757	0.977929	0.979204	0.979735	0.977548	0.978828	0.978696	0.979756	0.978919	0.976653	0.972986	0.977642	0.979467	0.977482	0.977193	0.97086	0.976967	0.978874	0.978703	0.978705	0.974312	0.977442	0.974859	0.978056	0.978917	0.977042	0.97869	0.979213	0.977839		0.743	0.799	0.824	0.821	0.82	0.697	0.827	0.816	0.803	0.743
	CP026655	0.967902	0.967931	0.967957	0.967842	0.967655	0.967871	0.967331	0.969195	0.967467	0.967695	0.970006	0.969717	0.969425	0.969877	0.968831	0.969762	0.968602	0.965949	0.975023	0.969612	0.970218	0.969322	0.965317	0.967889	0.96825	0.968458	0.968442	0.968781	0.973468	0.967869	0.964927	0.968063	0.967872	0.9668	0.968183	0.966594	0.968963	0.969419		0.74	0.758	0.749	0.758	0.683	0.756	0.745	0.735	0.829
	CP026656	0.976592	0.97659	0.976484	0.976556	0.975185	0.976426	0.97583	0.975371	0.974931	0.976147	0.977863	0.977423	0.97552	0.978431	0.977107	0.977498	0.977212	0.973945	0.971313	0.975656	0.977745	0.975502	0.973158	0.968403	0.976904	0.977436	0.977424	0.977055	0.97166	0.975126	0.972346	0.975819	0.978088	0.97543	0.976304	0.976824	0.976298	0.977333	0.968658		0.813	0.818	0.811	0.699	0.816	0.813	0.797	0.737
	CP032825	0.980216	0.980183	0.980212	0.980122	0.979305	0.980132	0.977507	0.978712	0.979125	0.978863	0.980286	0.981683	0.978758	0.981056	0.981633	0.981757	0.980249	0.976411	0.975119	0.978544	0.980765	0.978738	0.976811	0.971914	0.979715	0.979593	0.979564	0.978978	0.974176	0.977245	0.974957	0.977752	0.978691	0.97745	0.979597	0.978816	0.979892	0.979763	0.970257	0.978722		0.846	0.829	0.711	0.854	0.831	0.819	0.746
	CP060264	0.978958	0.979001	0.978999	0.978905	0.978415	0.978874	0.978099	0.977894	0.978324	0.979569	0.980272	0.981389	0.977991	0.979821	0.980563	0.981476	0.980122	0.975185	0.972914	0.978101	0.980132	0.977932	0.97641	0.97182	0.97824	0.978791	0.978794	0.978814	0.974363	0.976127	0.975422	0.977479	0.979497	0.975468	0.978929	0.978492	0.978019	0.979613	0.970174	0.979087	0.98196		0.837	0.717	0.844	0.836	0.818	0.756
	CP060692	0.979322	0.979161	0.97914	0.979267	0.978395	0.979201	0.97691	0.977996	0.978205	0.977975	0.979311	0.979413	0.978153	0.979155	0.980354	0.97951	0.979662	0.974526	0.975791	0.978303	0.980338	0.978134	0.976519	0.970645	0.977771	0.977519	0.977505	0.978319	0.974514	0.975765	0.974765	0.976857	0.977675	0.976532	0.978275	0.977759	0.977103	0.979513	0.971785	0.978148	0.980452	0.980367		0.712	0.836	0.826	0.816	0.757
	CP060693	0.963614	0.962994	0.963032	0.96337	0.965058	0.963484	0.963815	0.963446	0.964798	0.96504	0.965071	0.966844	0.963606	0.965233	0.966382	0.966907	0.966059	0.962919	0.963764	0.963552	0.966047	0.963499	0.964252	0.969222	0.961997	0.962517	0.962498	0.962284	0.963646	0.962905	0.962723	0.963693	0.964056	0.963593	0.964409	0.964009	0.962595	0.964768	0.961692	0.964715	0.966701	0.966786	0.965121		0.714	0.709	0.703	0.687
	CP060694	0.980677	0.980649	0.980657	0.98062	0.977939	0.980604	0.978344	0.978446	0.977583	0.979593	0.980835	0.981439	0.978529	0.98079	0.98159	0.981499	0.979509	0.976355	0.97432	0.978337	0.980507	0.978505	0.977974	0.971544	0.978896	0.979579	0.97959	0.979329	0.973869	0.977216	0.975937	0.977192	0.978873	0.976966	0.979111	0.978892	0.9803	0.98039	0.969681	0.979012	0.983295	0.981544	0.981021	0.966608		0.824	0.822	0.749
	ICDCAC48	0.978609	0.978588	0.978224	0.978536	0.97654	0.97822	0.976395	0.975843	0.976283	0.977689	0.978056	0.979587	0.975991	0.978062	0.97896	0.979607	0.978034	0.974718	0.972758	0.975761	0.979518	0.97594	0.976687	0.969113	0.977779	0.977072	0.977071	0.977824	0.972472	0.97582	0.973874	0.976399	0.976798	0.97607	0.976759	0.976718	0.977237	0.978299	0.967694	0.977331	0.979132	0.979703	0.978307	0.963982	0.978472		0.81	0.743
	LRUQ00000000	0.975548	0.975476	0.974777	0.975526	0.977165	0.975221	0.972818	0.974271	0.97709	0.978605	0.978069	0.978686	0.974428	0.977401	0.975888	0.978713	0.975757	0.974329	0.970933	0.97463	0.977451	0.974425	0.975241	0.968666	0.976651	0.975962	0.975972	0.975518	0.9713	0.973551	0.973591	0.975424	0.975698	0.976076	0.975805	0.97395	0.974746	0.976871	0.967252	0.976183	0.978722	0.978363	0.97689	0.962632	0.978301	0.975227		0.735
	LRUR00000000	0.968462	0.968434	0.968318	0.968468	0.967067	0.968304	0.967498	0.969726	0.967067	0.968081	0.969029	0.970236	0.969793	0.968934	0.966991	0.970247	0.967161	0.965264	0.974149	0.969606	0.969584	0.969749	0.965644	0.967392	0.967289	0.968524	0.968508	0.968809	0.971721	0.96602	0.964735	0.967076	0.968207	0.966814	0.967119	0.967192	0.967218	0.968874	0.97999	0.968596	0.969088	0.970474	0.971925	0.96002	0.9691	0.968161	0.969226
	LRUS00000000	0.969478	0.969495	0.969031	0.969511	0.969432	0.969022	0.967645	0.969443	0.969572	0.970388	0.970123	0.970783	0.969768	0.96939	0.970395	0.970832	0.969324	0.967547	0.974059	0.969902	0.969745	0.969707	0.966519	0.967	0.968751	0.968777	0.96878	0.967921	0.970873	0.965739	0.965707	0.967146	0.968502	0.967504	0.967842	0.968727	0.966939	0.969423	0.975553	0.969071	0.970448	0.971158	0.971407	0.960043	0.96947	0.969719	0.969965	0.974173
	LRUT00000000	0.976296	0.9763	0.976297	0.976272	0.976097	0.976422	0.975022	0.975423	0.97597	0.975321	0.976882	0.977269	0.975569	0.977515	0.977917	0.977287	0.976628	0.97235	0.973836	0.975726	0.977203	0.975537	0.97426	0.96805	0.976806	0.975023	0.974905	0.97569	0.973328	0.974103	0.971268	0.974853	0.975409	0.97523	0.975019	0.976071	0.976101	0.976871	0.967586	0.975972	0.979122	0.978572	0.979346	0.962962	0.979129	0.976667	0.973541	0.969356
	LRUU00000000	0.969435	0.969427	0.9694	0.969401	0.968046	0.969316	0.966524	0.96845	0.968049	0.96785	0.968554	0.969546	0.968547	0.968759	0.968211	0.969543	0.967311	0.965059	0.975457	0.968368	0.968846	0.968516	0.966191	0.968185	0.967705	0.967616	0.967626	0.967133	0.972562	0.965625	0.96457	0.965581	0.966895	0.96606	0.966821	0.967147	0.967197	0.968071	0.979772	0.968236	0.969409	0.968832	0.970671	0.960272	0.969496	0.966763	0.967133	0.985563
	LRUV00000000	0.980593	0.980543	0.980545	0.980556	0.979493	0.980534	0.977621	0.977674	0.979598	0.979264	0.979911	0.981728	0.977909	0.980588	0.981045	0.981768	0.980644	0.976157	0.974446	0.977739	0.981321	0.977884	0.976639	0.971912	0.978705	0.978784	0.978783	0.978747	0.97413	0.977016	0.975156	0.977382	0.977967	0.976951	0.978461	0.979097	0.979469	0.980193	0.969684	0.978718	0.982544	0.981352	0.980109	0.966393	0.982191	0.979296	0.978155	0.969564
	NERN00000000	0.979557	0.979562	0.979596	0.979539	0.978708	0.979604	0.977984	0.977741	0.97877	0.979243	0.980168	0.981007	0.977824	0.98001	0.980214	0.981071	0.980528	0.976923	0.974646	0.977979	0.979943	0.977789	0.977911	0.971643	0.979356	0.97937	0.979371	0.978742	0.973345	0.976969	0.9752	0.977126	0.978896	0.977254	0.979163	0.979538	0.978799	0.978755	0.969035	0.978377	0.981749	0.981711	0.980238	0.965499	0.98079	0.979661	0.979758	0.969513
	NERO00000000	0.980117	0.980137	0.980106	0.980093	0.979259	0.98004	0.978452	0.977468	0.979225	0.979233	0.979389	0.981269	0.977551	0.980516	0.981175	0.981328	0.981123	0.97613	0.974112	0.977367	0.979924	0.977531	0.976959	0.971424	0.979361	0.979676	0.979658	0.978923	0.973954	0.977226	0.974868	0.977483	0.978807	0.977084	0.979096	0.979453	0.978861	0.980276	0.969827	0.978749	0.985654	0.981611	0.97973	0.965064	0.983577	0.979824	0.97906	0.969907
	NERP00000000	0.974571	0.974621	0.974748	0.974532	0.974995	0.974641	0.97412	0.974002	0.97472	0.974733	0.975343	0.974998	0.974069	0.976492	0.976161	0.975062	0.975107	0.972738	0.9697	0.974153	0.97539	0.974057	0.973818	0.968155	0.975907	0.975149	0.975132	0.97458	0.969529	0.973691	0.970755	0.974261	0.974144	0.973513	0.974387	0.975277	0.975983	0.976157	0.964741	0.974793	0.976321	0.976593	0.975929	0.96202	0.976098	0.976026	0.974292	0.966822
	NERQ00000000	0.963921	0.963603	0.963296	0.963869	0.964514	0.963466	0.963224	0.962634	0.964404	0.963885	0.965157	0.964492	0.962827	0.965586	0.964907	0.964535	0.964721	0.964156	0.963225	0.962914	0.964977	0.962738	0.963735	0.967313	0.964566	0.964898	0.964906	0.964251	0.962467	0.963581	0.960868	0.964272	0.964024	0.963732	0.964881	0.964746	0.964411	0.965326	0.960433	0.96321	0.965008	0.965839	0.963507	0.964207	0.964837	0.964668	0.962815	0.961653
	NERS00000000	0.976643	0.976699	0.976442	0.976666	0.977256	0.976428	0.975522	0.975493	0.976772	0.976659	0.976805	0.977298	0.975616	0.976595	0.976578	0.97736	0.976614	0.974403	0.971854	0.975647	0.978065	0.975552	0.975621	0.970538	0.97529	0.974929	0.974839	0.975844	0.972005	0.974683	0.972898	0.97568	0.975737	0.975901	0.975625	0.97557	0.975984	0.976879	0.967509	0.975264	0.978591	0.978485	0.977252	0.963655	0.978241	0.978157	0.975825	0.969037
	NXGD00000000	0.966952	0.96701	0.966642	0.966978	0.968663	0.966717	0.967673	0.968422	0.968554	0.969691	0.969228	0.97025	0.968531	0.969601	0.96912	0.970275	0.96926	0.96759	0.96927	0.968449	0.970734	0.968501	0.96837	0.976782	0.969185	0.969951	0.969946	0.969824	0.967272	0.966722	0.966348	0.968236	0.969387	0.966952	0.968497	0.968472	0.969099	0.970089	0.966909	0.966862	0.970997	0.971094	0.969324	0.969883	0.970452	0.969432	0.970244	0.966277
	NXGJ00000000	0.96491	0.96474	0.964703	0.964939	0.964168	0.964795	0.96355	0.963396	0.963948	0.965052	0.966265	0.965882	0.963449	0.965023	0.965699	0.965896	0.965496	0.962879	0.963985	0.963424	0.965951	0.9634	0.964258	0.969202	0.96312	0.963111	0.963111	0.963528	0.962393	0.96319	0.961994	0.963918	0.964301	0.963195	0.964631	0.963652	0.963197	0.964945	0.961192	0.964411	0.967133	0.966464	0.965605	0.972017	0.966546	0.966237	0.96417	0.962653
	SZACF0134G	0.9754	0.9752	0.975185	0.975419	0.976909	0.975085	0.976759	0.977266	0.976588	0.975983	0.976143	0.976678	0.977533	0.977241	0.976925	0.976697	0.977284	0.974942	0.973764	0.977187	0.976444	0.97731	0.975265	0.969023	0.977069	0.977118	0.977117	0.975834	0.974109	0.977344	0.972777	0.975885	0.975923	0.975722	0.976174	0.975959	0.977289	0.976542	0.970353	0.976821	0.977602	0.978349	0.978767	0.962575	0.977618	0.976216	0.975006	0.96983
	SZACF0142G	0.978436	0.978387	0.978418	0.978335	0.977549	0.978742	0.978634	0.977725	0.977494	0.976998	0.979136	0.978402	0.977729	0.978879	0.977143	0.978405	0.978977	0.975066	0.973774	0.977834	0.978012	0.977677	0.976717	0.970386	0.97959	0.979549	0.979547	0.977809	0.972149	0.976702	0.974193	0.978081	0.977836	0.976937	0.977291	0.977966	0.976971	0.978665	0.969614	0.977712	0.980109	0.97918	0.978225	0.963185	0.979878	0.977985	0.977852	0.970398
	SZACF0153G	0.976059	0.975821	0.975425	0.976004	0.973935	0.975551	0.976077	0.974835	0.973917	0.974267	0.975858	0.975306	0.974902	0.974798	0.974873	0.975332	0.974941	0.973263	0.970213	0.974916	0.974793	0.974866	0.974179	0.968054	0.976168	0.975663	0.975669	0.975723	0.969176	0.973812	0.972036	0.97516	0.976537	0.973975	0.976854	0.975011	0.975495	0.975919	0.965374	0.974932	0.977023	0.97586	0.974757	0.960862	0.977369	0.97544	0.974438	0.964943
	SZACF0332G	0.975053	0.974812	0.97496	0.97497	0.97653	0.975428	0.976861	0.974969	0.97648	0.975573	0.976218	0.976027	0.975038	0.976862	0.97632	0.97606	0.976513	0.974689	0.97055	0.975189	0.977178	0.974998	0.976161	0.968307	0.977561	0.976343	0.976343	0.977697	0.972062	0.976597	0.973059	0.976821	0.976106	0.974578	0.976803	0.976531	0.976186	0.976851	0.967191	0.975402	0.978488	0.97719	0.976661	0.961695	0.978648	0.975925	0.974888	0.967753
	SZACF0343G	0.976624	0.976644	0.975988	0.976656	0.976281	0.976343	0.975771	0.974947	0.975825	0.976577	0.976898	0.977578	0.975097	0.975884	0.977635	0.977446	0.976767	0.974652	0.971505	0.97517	0.976685	0.975021	0.974469	0.968362	0.976267	0.975951	0.975953	0.976808	0.971226	0.974554	0.972876	0.974772	0.976978	0.974504	0.976445	0.976211	0.976652	0.97745	0.966609	0.975262	0.977624	0.978114	0.976759	0.962266	0.978263	0.977512	0.975821	0.967495
	SZACF0357G	0.975465	0.975497	0.974753	0.975439	0.974997	0.974949	0.975399	0.977542	0.9745	0.97659	0.976755	0.975618	0.977566	0.976327	0.977018	0.975655	0.975025	0.974935	0.972767	0.977686	0.977018	0.977491	0.973796	0.969126	0.977047	0.977752	0.977757	0.977009	0.972298	0.975074	0.971042	0.975529	0.976106	0.974987	0.975921	0.973666	0.975185	0.976502	0.968945	0.974982	0.978615	0.978737	0.978155	0.962248	0.977288	0.97542	0.974694	0.969363
	SZACF0363G	0.974421	0.974458	0.974529	0.9744	0.973888	0.974509	0.973148	0.975401	0.973539	0.974135	0.975588	0.975745	0.975592	0.973895	0.974708	0.975814	0.974352	0.973183	0.970736	0.97543	0.974712	0.975441	0.974182	0.967637	0.974638	0.973239	0.973245	0.973706	0.970207	0.971882	0.972915	0.974218	0.973387	0.971281	0.973733	0.97408	0.973512	0.974489	0.966051	0.973851	0.975451	0.975454	0.976816	0.961563	0.975832	0.974854	0.973778	0.966551
	SZACF0402G	0.977789	0.977846	0.977581	0.977806	0.978152	0.977833	0.976735	0.976511	0.978148	0.977449	0.978686	0.978535	0.976651	0.978023	0.979098	0.978571	0.978201	0.975865	0.9728	0.976651	0.978127	0.976526	0.976425	0.969941	0.977637	0.977809	0.97795	0.978234	0.973184	0.975639	0.975308	0.976714	0.977314	0.975789	0.978507	0.977697	0.977948	0.979106	0.969907	0.977078	0.980186	0.978596	0.978491	0.963372	0.979668	0.978072	0.977239	0.969687
	SZACF0445G	0.978478	0.978497	0.97847	0.978542	0.978485	0.978385	0.977709	0.976487	0.978424	0.977845	0.977412	0.979587	0.976559	0.978778	0.979489	0.97961	0.979628	0.974814	0.972563	0.976681	0.977805	0.976539	0.975063	0.97185	0.978382	0.978694	0.978693	0.978451	0.973056	0.976515	0.975543	0.976619	0.977387	0.976583	0.976724	0.977483	0.977423	0.978874	0.968983	0.977744	0.979288	0.980687	0.97831	0.965169	0.978996	0.978155	0.977417	0.968572
	SZACF0484G	0.977066	0.976912	0.976798	0.977039	0.978515	0.976911	0.976695	0.976667	0.978444	0.978766	0.97946	0.979976	0.976756	0.978276	0.978001	0.980016	0.978786	0.976693	0.972392	0.976935	0.978764	0.976727	0.975358	0.970327	0.978036	0.978967	0.978961	0.977688	0.971398	0.97641	0.973939	0.977337	0.978322	0.976054	0.978086	0.97762	0.976193	0.978068	0.969136	0.976459	0.980071	0.979765	0.97848	0.965047	0.979406	0.979779	0.97832	0.969968
	SZACF0541G	0.978439	0.978463	0.978836	0.978488	0.977385	0.978582	0.978518	0.976689	0.97657	0.978202	0.979172	0.979487	0.976774	0.978966	0.978944	0.979516	0.979222	0.975622	0.973008	0.976935	0.979974	0.976744	0.975806	0.971361	0.977094	0.978775	0.97876	0.977557	0.973707	0.976567	0.974696	0.977151	0.978187	0.97619	0.978309	0.977135	0.97792	0.979347	0.969646	0.978718	0.980343	0.979546	0.979503	0.965255	0.98007	0.979302	0.977939	0.970169
	SZACF0571G	0.977323	0.977344	0.977141	0.977335	0.976187	0.977127	0.975874	0.977247	0.976177	0.976887	0.976828	0.977023	0.9773	0.977183	0.976428	0.97703	0.974996	0.975287	0.970891	0.977121	0.977002	0.977258	0.974363	0.968899	0.977384	0.977507	0.977378	0.976103	0.971007	0.973948	0.972989	0.976642	0.97655	0.975963	0.975783	0.975924	0.975969	0.976876	0.966328	0.97524	0.976825	0.97706	0.975604	0.964115	0.976524	0.976224	0.976833	0.966966
	SZACF0595G	0.975854	0.975895	0.975557	0.975869	0.976113	0.975445	0.977266	0.975815	0.975956	0.97644	0.977361	0.976952	0.976058	0.977633	0.977647	0.976997	0.977533	0.976932	0.972701	0.976028	0.977666	0.975882	0.975599	0.969417	0.977402	0.977861	0.977861	0.978227	0.972546	0.97597	0.975163	0.976968	0.97655	0.975192	0.976529	0.976885	0.976908	0.978038	0.968413	0.975218	0.979287	0.977584	0.978672	0.964017	0.97882	0.976735	0.977371	0.96873
	SZACF0602G	0.978789	0.978789	0.978805	0.978811	0.977473	0.978734	0.978998	0.978374	0.977399	0.978237	0.9794	0.979568	0.978444	0.979837	0.980058	0.979587	0.980501	0.975991	0.972879	0.978245	0.97907	0.978396	0.977339	0.970513	0.979876	0.97996	0.979959	0.979104	0.973212	0.977384	0.97551	0.978291	0.978709	0.976569	0.978847	0.978897	0.978355	0.979232	0.969784	0.977887	0.980584	0.97986	0.978899	0.963801	0.979913	0.979444	0.97838	0.969758
	SZACF0761G	0.978558	0.978557	0.978189	0.97856	0.978163	0.97811	0.976486	0.977096	0.977411	0.978136	0.978632	0.978716	0.977133	0.979035	0.978537	0.97871	0.979105	0.976291	0.97321	0.977317	0.979091	0.977131	0.97856	0.97111	0.97933	0.979432	0.979429	0.978075	0.972908	0.977951	0.975799	0.978751	0.979433	0.977467	0.978762	0.978198	0.978282	0.979444	0.969356	0.978065	0.979684	0.979696	0.978756	0.964626	0.979651	0.978826	0.978757	0.969825
	SZACF0771G	0.978179	0.978214	0.978321	0.978201	0.977631	0.978286	0.976544	0.975864	0.977547	0.977022	0.977706	0.977968	0.975899	0.978971	0.977423	0.977988	0.977304	0.974671	0.972165	0.975741	0.977936	0.975837	0.976965	0.97064	0.977157	0.976478	0.97648	0.976145	0.972002	0.975274	0.973528	0.976528	0.977158	0.976952	0.97633	0.976607	0.976805	0.977815	0.969452	0.976847	0.978959	0.980633	0.978374	0.963828	0.9779	0.977302	0.977518	0.969578
	SZACF0852G	0.977308	0.977133	0.97701	0.977297	0.976397	0.97707	0.976808	0.976343	0.975955	0.977336	0.976662	0.977875	0.976428	0.978567	0.978221	0.97786	0.976678	0.974495	0.971741	0.976358	0.977728	0.97636	0.975684	0.969393	0.977766	0.977867	0.977714	0.977837	0.972562	0.976425	0.973646	0.976437	0.977495	0.975936	0.977638	0.976861	0.977108	0.977532	0.966898	0.977669	0.978769	0.979049	0.978925	0.961776	0.978407	0.976607	0.976346	0.967738
	SZACF0861G	0.976991	0.976705	0.97678	0.977024	0.976631	0.977087	0.977926	0.977093	0.976248	0.976724	0.97674	0.977482	0.977239	0.978344	0.977983	0.977528	0.979024	0.974445	0.971976	0.977125	0.978295	0.977131	0.976178	0.969017	0.977476	0.977332	0.977328	0.978086	0.971757	0.975949	0.973659	0.976517	0.976137	0.975108	0.9774	0.977279	0.976482	0.977541	0.968017	0.976229	0.979708	0.978964	0.978002	0.961187	0.978761	0.977393	0.976669	0.968698
	SZACF1183G	0.979775	0.97977	0.979803	0.979783	0.979816	0.979841	0.977769	0.977232	0.979724	0.978155	0.979418	0.980527	0.977298	0.97989	0.981115	0.980554	0.979975	0.976607	0.974326	0.977133	0.979388	0.977301	0.977086	0.97185	0.979244	0.978315	0.978171	0.978071	0.97431	0.977367	0.974271	0.97759	0.978384	0.976729	0.979091	0.978102	0.97881	0.979799	0.969831	0.978813	0.981989	0.980584	0.980123	0.965509	0.981748	0.979667	0.977805	0.971204
	SZACF1192G	0.979343	0.979393	0.979178	0.979323	0.979223	0.979095	0.978073	0.978108	0.979248	0.979904	0.980616	0.981474	0.978134	0.980288	0.981134	0.981509	0.980869	0.975419	0.974094	0.978292	0.980589	0.978136	0.977668	0.97333	0.979426	0.979407	0.979401	0.97932	0.974342	0.978121	0.976631	0.977801	0.979417	0.977747	0.979255	0.979487	0.979666	0.98032	0.971098	0.978432	0.982267	0.98139	0.980857	0.965056	0.982349	0.98062	0.978887	0.971071
	SZACF1262G	0.977083	0.976958	0.976901	0.976928	0.975231	0.977001	0.977423	0.975916	0.975168	0.97537	0.975459	0.976257	0.97596	0.977213	0.977506	0.976275	0.976499	0.974488	0.971418	0.975897	0.97656	0.975926	0.975163	0.967364	0.977738	0.976864	0.976864	0.9775	0.971779	0.976614	0.973555	0.976505	0.975835	0.974861	0.97716	0.97672	0.975944	0.976679	0.967485	0.976453	0.978352	0.977672	0.976865	0.962451	0.978249	0.976362	0.974802	0.968245
	SZACF1311G	0.975451	0.975525	0.975729	0.975444	0.975796	0.975614	0.974355	0.975445	0.975738	0.975311	0.976525	0.975949	0.975573	0.975862	0.976548	0.975995	0.976226	0.974164	0.97283	0.97569	0.976309	0.975448	0.97406	0.968143	0.976041	0.974731	0.974896	0.974093	0.971823	0.974724	0.971762	0.974431	0.975794	0.974681	0.975809	0.974169	0.975752	0.977178	0.968011	0.974891	0.975401	0.977655	0.976436	0.962806	0.976013	0.975392	0.974586	0.969137
	SZACF1324G	0.978392	0.978406	0.978429	0.978379	0.977642	0.97842	0.976776	0.978749	0.977425	0.977273	0.978403	0.978326	0.978818	0.977661	0.978682	0.978355	0.97825	0.975539	0.974711	0.978973	0.976998	0.9788	0.975772	0.969908	0.977588	0.977585	0.977464	0.976959	0.97434	0.975911	0.975091	0.975413	0.978121	0.976139	0.977591	0.977061	0.977612	0.977869	0.969935	0.976091	0.979001	0.978984	0.979071	0.96444	0.978872	0.976698	0.977377	0.970136
	SZACF1332G	0.976088	0.976107	0.976027	0.976076	0.97565	0.976006	0.974852	0.974442	0.974963	0.976166	0.976111	0.977299	0.974645	0.977027	0.977947	0.977352	0.975611	0.974227	0.970889	0.974392	0.977322	0.974522	0.97437	0.969143	0.97667	0.976336	0.976335	0.975253	0.97077	0.974137	0.972559	0.973661	0.976192	0.974613	0.975855	0.975667	0.975672	0.976571	0.967448	0.974619	0.97855	0.978641	0.977227	0.963003	0.977571	0.977094	0.975418	0.967536
	SZACF1342G	0.975548	0.975551	0.975385	0.975501	0.97495	0.975425	0.975163	0.976569	0.974936	0.975365	0.975817	0.976106	0.976649	0.976479	0.975666	0.976111	0.975923	0.974055	0.972195	0.976632	0.976763	0.976593	0.974693	0.966701	0.976763	0.976164	0.976174	0.975869	0.972939	0.975066	0.972735	0.975554	0.975186	0.974759	0.976733	0.975279	0.975519	0.976419	0.968953	0.974129	0.977087	0.975486	0.977084	0.961741	0.977375	0.975408	0.974452	0.968804
	SZACF1361G	0.978387	0.978395	0.978474	0.978371	0.977813	0.97858	0.977862	0.976053	0.977965	0.978384	0.978534	0.978855	0.976206	0.979241	0.97946	0.978858	0.978383	0.975833	0.973418	0.976168	0.97848	0.976117	0.977005	0.970063	0.97883	0.978306	0.978303	0.977647	0.973281	0.97634	0.975904	0.977638	0.97724	0.977137	0.978351	0.977462	0.977936	0.9789	0.96933	0.977199	0.980318	0.979299	0.97854	0.96399	0.980695	0.977605	0.977825	0.969187
	SZACF1391G	0.975273	0.97531	0.975429	0.975253	0.976216	0.975372	0.974961	0.974903	0.976141	0.978017	0.97715	0.978025	0.974996	0.977558	0.976473	0.978077	0.977398	0.975967	0.971477	0.975145	0.977311	0.974962	0.974572	0.969093	0.976653	0.976733	0.976737	0.976274	0.971194	0.97489	0.97432	0.975894	0.977369	0.97537	0.97747	0.976	0.9755	0.977336	0.967049	0.974774	0.977428	0.978186	0.977071	0.964829	0.978102	0.976964	0.977585	0.967339
	SZACF1402G	0.975506	0.975504	0.975167	0.9755	0.974718	0.975137	0.975637	0.973822	0.974581	0.974686	0.977061	0.975805	0.973955	0.975745	0.976727	0.975846	0.976484	0.974428	0.970474	0.974043	0.977006	0.973893	0.972194	0.968733	0.976212	0.975928	0.975926	0.975803	0.970452	0.975308	0.971171	0.976248	0.976175	0.976329	0.975617	0.975318	0.976858	0.977334	0.965341	0.97558	0.978057	0.979236	0.976621	0.963556	0.978008	0.976357	0.975616	0.965903
	SZACF1431G	0.974938	0.974908	0.974471	0.974901	0.974115	0.974511	0.975616	0.973751	0.974033	0.974598	0.976073	0.975258	0.973876	0.974609	0.975553	0.975283	0.975948	0.973657	0.970179	0.973947	0.975893	0.973813	0.971333	0.966729	0.975845	0.975911	0.975905	0.975302	0.969877	0.974299	0.971445	0.974878	0.976012	0.975181	0.975209	0.975	0.975691	0.976417	0.965138	0.974659	0.977477	0.978767	0.97553	0.962115	0.97763	0.975763	0.974501	0.965111
	SZACF1451G	0.976547	0.976644	0.976382	0.976601	0.977019	0.976426	0.976747	0.974663	0.976899	0.977158	0.977199	0.977962	0.974826	0.977715	0.977404	0.97799	0.977393	0.975349	0.972822	0.974834	0.977713	0.974735	0.975946	0.969584	0.977474	0.976865	0.976872	0.976621	0.972772	0.975903	0.974089	0.975893	0.977979	0.976405	0.977672	0.976685	0.976789	0.977648	0.969038	0.976537	0.979406	0.978933	0.97774	0.963259	0.979762	0.978081	0.977552	0.969223
	SZACF1472G	0.977703	0.97724	0.976797	0.977705	0.977263	0.977402	0.978104	0.975519	0.977305	0.976908	0.977379	0.977925	0.97571	0.977519	0.977148	0.977941	0.977952	0.976213	0.971716	0.975633	0.977285	0.975663	0.974373	0.969775	0.977265	0.97695	0.976951	0.977464	0.972128	0.975649	0.97299	0.977371	0.975807	0.975065	0.977202	0.976342	0.97704	0.977831	0.968506	0.976567	0.97873	0.978549	0.977344	0.963469	0.978818	0.977077	0.97616	0.969267
	SZACF1491G	0.975823	0.975807	0.975437	0.975777	0.974977	0.97575	0.976031	0.976785	0.97494	0.975037	0.976315	0.975287	0.976841	0.975704	0.973111	0.975296	0.975009	0.973572	0.971535	0.977002	0.975944	0.976795	0.973356	0.967671	0.975632	0.975511	0.975526	0.975998	0.971993	0.97448	0.971632	0.976378	0.976278	0.97368	0.975275	0.974861	0.97448	0.975751	0.968726	0.973287	0.97751	0.977157	0.977755	0.962118	0.977886	0.975573	0.974281	0.969832
	SZACF1502G	0.97528	0.975075	0.974576	0.975187	0.975505	0.97482	0.976048	0.976353	0.975062	0.974449	0.975057	0.975655	0.976482	0.976125	0.976118	0.97571	0.975884	0.974316	0.972285	0.976552	0.97598	0.976451	0.971452	0.968497	0.975736	0.975068	0.975014	0.975868	0.973043	0.974559	0.971149	0.976357	0.975634	0.975404	0.97564	0.97491	0.975353	0.976825	0.967268	0.973188	0.977692	0.977606	0.978405	0.962272	0.977125	0.975202	0.973336	0.96965
	SZACF1841G	0.976376	0.976418	0.976298	0.976408	0.976283	0.976356	0.975972	0.977453	0.976063	0.976411	0.976771	0.976489	0.977576	0.977657	0.976909	0.976525	0.975403	0.976694	0.973593	0.977374	0.976114	0.977481	0.974837	0.968368	0.976397	0.976249	0.976105	0.975731	0.973029	0.974816	0.971529	0.976318	0.974601	0.975452	0.976525	0.974207	0.977069	0.977323	0.968392	0.974196	0.97702	0.978273	0.978281	0.962387	0.976879	0.975615	0.975524	0.96873
	SZACF1904G	0.977425	0.977382	0.977326	0.97733	0.977673	0.97728	0.978385	0.97648	0.977718	0.977944	0.977639	0.978247	0.976582	0.977485	0.978222	0.97827	0.977374	0.976774	0.971892	0.976748	0.97785	0.976546	0.974809	0.970168	0.97968	0.979176	0.979169	0.977715	0.97206	0.976432	0.9736	0.977205	0.976907	0.976534	0.978952	0.975058	0.976452	0.978563	0.968369	0.975929	0.978765	0.979079	0.977993	0.963143	0.978389	0.977418	0.977497	0.969273
	SZACF1906G	0.979835	0.979829	0.979864	0.979817	0.97765	0.979937	0.978499	0.977774	0.977623	0.977558	0.97817	0.979005	0.977925	0.979215	0.978934	0.979061	0.978988	0.97591	0.971169	0.978073	0.978619	0.977838	0.976208	0.969774	0.979021	0.979326	0.979335	0.978391	0.973357	0.976696	0.974356	0.978453	0.979465	0.976576	0.97791	0.978785	0.977867	0.978382	0.9691	0.978573	0.9792	0.979179	0.978278	0.963691	0.979405	0.977969	0.977948	0.969339
	SZACF1966G	0.977543	0.977259	0.977091	0.977464	0.976964	0.977034	0.977347	0.97612	0.976816	0.976011	0.977215	0.976822	0.976425	0.977499	0.97667	0.976719	0.978049	0.976003	0.971943	0.976269	0.977415	0.976118	0.977101	0.969463	0.977863	0.977893	0.977897	0.977469	0.972708	0.976928	0.974348	0.978017	0.976908	0.97577	0.977043	0.97544	0.978081	0.976931	0.967376	0.977026	0.978183	0.978096	0.976916	0.962528	0.978603	0.976481	0.975933	0.967961
	SZACF20180012G	0.977796	0.977766	0.977586	0.977743	0.975653	0.977592	0.977294	0.976876	0.975634	0.976065	0.977842	0.977119	0.976919	0.977866	0.977296	0.977151	0.978472	0.974784	0.972102	0.977084	0.977538	0.976852	0.974685	0.969262	0.977719	0.979041	0.979041	0.978241	0.972207	0.975903	0.97334	0.977567	0.976793	0.976596	0.976656	0.977426	0.977434	0.978187	0.967318	0.97622	0.979238	0.978569	0.976681	0.96212	0.977787	0.976673	0.976911	0.967924
	SZACF20180031G	0.977585	0.977662	0.977758	0.977639	0.977876	0.977778	0.977805	0.975466	0.97772	0.978562	0.978313	0.979272	0.975628	0.979098	0.978857	0.979294	0.978438	0.976129	0.973147	0.975638	0.97874	0.975463	0.976771	0.971186	0.978091	0.977798	0.977776	0.977573	0.973791	0.976869	0.975058	0.975999	0.978263	0.977418	0.978406	0.977455	0.977181	0.979203	0.970364	0.977608	0.980072	0.979786	0.978705	0.964017	0.980698	0.978644	0.978482	0.96993
	SZACF20180081G	0.975284	0.9753	0.975488	0.975254	0.975843	0.975393	0.974007	0.974986	0.975517	0.975535	0.976429	0.976263	0.975043	0.975655	0.976429	0.976277	0.976073	0.973692	0.972931	0.975233	0.976083	0.974995	0.974195	0.968358	0.976024	0.974727	0.97443	0.974022	0.97181	0.974574	0.97138	0.974288	0.975746	0.974392	0.975836	0.973848	0.975391	0.977112	0.967154	0.974993	0.974715	0.977555	0.976382	0.962314	0.975209	0.975573	0.975071	0.969143
II	CNAC016	0.949084	0.949073	0.94882	0.949016	0.94894	0.948948	0.949453	0.948757	0.949831	0.948939	0.949712	0.950066	0.948835	0.950803	0.950413	0.950194	0.950396	0.948928	0.948703	0.94946	0.950917	0.949364	0.947685	0.953703	0.951434	0.950772	0.951155	0.950152	0.94791	0.950028	0.945316	0.950079	0.949155	0.948806	0.950465	0.948509	0.950505	0.950543	0.946752	0.948825	0.951968	0.951009	0.950318	0.952929	0.952005	0.950218	0.947631	0.945551
	CNAC017	0.949429	0.94947	0.949621	0.949402	0.94939	0.949449	0.949254	0.950435	0.948548	0.950686	0.950446	0.94984	0.950484	0.949921	0.950223	0.950014	0.949848	0.949178	0.948158	0.95079	0.951067	0.950581	0.94849	0.952406	0.948537	0.950579	0.950204	0.949409	0.947536	0.948855	0.947267	0.949515	0.948817	0.949615	0.949487	0.947862	0.949005	0.950822	0.946765	0.950021	0.951087	0.949922	0.950059	0.953489	0.952058	0.949881	0.947969	0.945075
	CNAC024	0.94916	0.949177	0.949331	0.949105	0.949204	0.949159	0.949194	0.949119	0.948506	0.95062	0.950388	0.949759	0.950403	0.949855	0.95015	0.949929	0.949851	0.94914	0.948122	0.950727	0.951058	0.950517	0.948461	0.952388	0.948482	0.950513	0.950137	0.949454	0.947476	0.948892	0.947243	0.949517	0.948785	0.949642	0.949457	0.94781	0.948928	0.950778	0.946733	0.950024	0.951081	0.949948	0.950109	0.953472	0.952081	0.94992	0.947934	0.945
	CNAC030	0.949248	0.949311	0.949403	0.949228	0.949183	0.949311	0.94949	0.948373	0.948856	0.949707	0.949646	0.95057	0.948206	0.949565	0.948191	0.950728	0.949681	0.947981	0.948331	0.949026	0.950983	0.948712	0.946686	0.951921	0.949624	0.950961	0.951294	0.948752	0.946768	0.948427	0.945559	0.948581	0.948839	0.948384	0.950378	0.946186	0.949409	0.949916	0.947253	0.947561	0.950681	0.95041	0.949707	0.952659	0.949946	0.948786	0.948963	0.945986
	JADIYC000000000	0.959501	0.959442	0.959632	0.9594	0.956935	0.959397	0.956085	0.957605	0.956703	0.957928	0.958181	0.958275	0.957702	0.957616	0.957782	0.958297	0.957407	0.956385	0.955848	0.957788	0.958453	0.957674	0.956923	0.958292	0.957173	0.958433	0.95844	0.957131	0.954717	0.955908	0.955127	0.957279	0.958056	0.956373	0.957286	0.957763	0.957738	0.958208	0.953768	0.95844	0.95853	0.958259	0.957726	0.95815	0.958703	0.957616	0.956534	0.954903
	JADJAU000000000	0.957074	0.957101	0.957265	0.956998	0.954811	0.957184	0.955094	0.954989	0.954453	0.956002	0.957123	0.956464	0.955153	0.956098	0.957316	0.956495	0.956542	0.954355	0.953448	0.955141	0.956594	0.955098	0.954728	0.95666	0.955592	0.956623	0.956602	0.955692	0.95374	0.953902	0.953459	0.9553	0.955849	0.955499	0.95572	0.955975	0.956866	0.95658	0.953113	0.95643	0.956658	0.956745	0.956091	0.956317	0.956832	0.956074	0.955967	0.953573
	NERR00000000	0.947498	0.947557	0.947765	0.94744	0.947493	0.947802	0.946661	0.947115	0.947276	0.948215	0.948794	0.948938	0.947172	0.947596	0.948383	0.948947	0.947919	0.946246	0.947105	0.947351	0.947951	0.947141	0.948326	0.952061	0.947194	0.948299	0.948323	0.947165	0.945585	0.945185	0.94433	0.947328	0.947593	0.946587	0.946504	0.947576	0.947752	0.947769	0.945663	0.948584	0.94874	0.948608	0.947827	0.952166	0.948891	0.94813	0.948365	0.946218
	NXGE00000000	0.948673	0.948655	0.948849	0.94865	0.949982	0.94876	0.949172	0.94845	0.949992	0.949826	0.949867	0.95041	0.948603	0.950388	0.95013	0.950467	0.949908	0.948579	0.947866	0.948531	0.950043	0.948513	0.950469	0.954182	0.948954	0.948363	0.948363	0.947724	0.948556	0.948146	0.947646	0.949199	0.948995	0.949269	0.949377	0.948626	0.948682	0.948333	0.945843	0.947646	0.949617	0.950128	0.949209	0.953365	0.94969	0.950615	0.947918	0.946362
III	CP021073	0.92803	0.928025	0.928027	0.92783	0.927652	0.927876	0.926093	0.92702	0.927308	0.928186	0.929537	0.928233	0.927272	0.926949	0.928097	0.928343	0.928229	0.925843	0.927566	0.927263	0.928491	0.927066	0.927382	0.929449	0.926982	0.928027	0.928051	0.927331	0.927272	0.925725	0.925216	0.926816	0.928046	0.926029	0.927322	0.92696	0.927218	0.927513	0.927123	0.926214	0.928176	0.927808	0.927331	0.929315	0.927736	0.926745	0.92501	0.925401
	CP032824	0.928367	0.9284	0.928306	0.928049	0.927044	0.928151	0.926336	0.926996	0.926575	0.927705	0.928819	0.928033	0.927086	0.927304	0.927932	0.928191	0.928126	0.925751	0.927089	0.927092	0.928343	0.927014	0.926874	0.929568	0.927115	0.928113	0.928148	0.927322	0.927122	0.925707	0.925328	0.926641	0.92801	0.925784	0.927671	0.927122	0.9274	0.92774	0.927219	0.926985	0.928175	0.927819	0.927214	0.929329	0.927742	0.926578	0.925062	0.9254
	NXGK00000000	0.926902	0.926986	0.926995	0.926795	0.926441	0.926829	0.925687	0.926207	0.926319	0.927228	0.927991	0.927093	0.926385	0.926542	0.926931	0.92711	0.927343	0.924775	0.925583	0.926366	0.927338	0.926211	0.926472	0.928485	0.926198	0.926589	0.926597	0.92587	0.926184	0.924616	0.92359	0.925924	0.926966	0.924827	0.926343	0.925825	0.926183	0.926866	0.926146	0.925593	0.927516	0.927878	0.926796	0.928773	0.927164	0.926447	0.926112	0.926346
IV	NXGH00000000	0.925834	0.925839	0.925867	0.925828	0.925686	0.925853	0.925575	0.924729	0.925633	0.926146	0.926293	0.927495	0.92484	0.925417	0.925742	0.927524	0.926468	0.924136	0.927162	0.92497	0.926093	0.924841	0.924921	0.928777	0.925324	0.926233	0.926229	0.926581	0.925633	0.925069	0.923998	0.925036	0.926595	0.923942	0.925458	0.924382	0.92565	0.926017	0.926496	0.925366	0.927651	0.927331	0.927525	0.926902	0.927824	0.926179	0.926202	0.927909
	NXGI00000000	0.926906	0.927013	0.926975	0.926783	0.926635	0.926821	0.926544	0.925737	0.926421	0.926771	0.927561	0.927393	0.925798	0.926397	0.927537	0.927411	0.927304	0.92551	0.92875	0.92588	0.927219	0.925762	0.926687	0.929842	0.926266	0.926532	0.926544	0.925856	0.92559	0.925103	0.924364	0.925983	0.926237	0.926061	0.926044	0.925716	0.926736	0.92732	0.925651	0.92616	0.928332	0.927836	0.927486	0.927724	0.927646	0.926822	0.927159	0.927592
[truncated: 64 more columns]

## Sheet: Sheet3
	Table S3-Sheet3 Results of ANI (lower diagonal) and isDDH (upper diagonal) between genomes of A. skirrowii.
	CALNAR000000000	CNAS01	CNAS02	CNAS03	CNAS04	CNAS05	CNAS06	CNAS07	CNAS08	CNAS09	CNAS10	CNAS11	CNAS12	CNAS13	CNAS14	CNAS15	CNAS16	CNAS17	CP032099	CP034309	ICDCAS19	LRUW00000000	LRUX00000000	LRUY00000000	LRUZ00000000	NXIC00000000	PDJT00000000	PDKH00000000	QEYG00000000	QEYH00000000	QEYI00000000	QWFD00000000	QWFE00000000	SZASF1983G	VZOH00000000
CALNAR000000000		0.813	0.877	0.814	0.811	0.808	0.901	0.885	0.817	0.819	0.823	0.808	0.817	0.885	0.808	0.824	0.813	0.821	0.945	0.88	0.825	0.93	0.899	0.882	0.89	0.945	0.891	0.615	0.812	0.812	0.806	0.812	0.812	0.811	0.945
CNAS01	0.979282		0.806	0.868	0.877	0.862	0.821	0.799	0.82	0.857	0.866	0.819	0.868	0.793	0.858	0.869	0.86	0.865	0.809	0.803	0.808	0.797	0.801	0.798	0.805	0.809	0.814	0.611	0.865	0.865	0.86	0.865	0.865	0.82	0.809
CNAS02	0.985516	0.977446		0.809	0.801	0.799	0.872	0.881	0.808	0.815	0.808	0.807	0.808	0.88	0.8	0.816	0.806	0.808	0.868	0.864	0.815	0.871	0.875	0.869	0.883	0.868	0.874	0.614	0.792	0.791	0.787	0.791	0.791	0.794	0.868
CNAS03	0.979589	0.985256	0.97859		0.872	0.868	0.82	0.811	0.821	0.862	0.868	0.818	0.874	0.792	0.854	0.865	0.857	0.87	0.813	0.802	0.81	0.806	0.802	0.793	0.803	0.813	0.814	0.612	0.874	0.872	0.865	0.872	0.872	0.822	0.813
CNAS04	0.97914	0.985438	0.977413	0.985354		0.872	0.818	0.807	0.819	0.859	0.87	0.817	0.868	0.799	0.863	0.872	0.864	0.87	0.811	0.81	0.804	0.808	0.809	0.803	0.799	0.81	0.821	0.615	0.869	0.868	0.864	0.868	0.868	0.818	0.81
CNAS05	0.977705	0.984116	0.977431	0.984783	0.985043		0.807	0.806	0.815	0.85	0.867	0.822	0.871	0.798	0.855	0.862	0.853	0.867	0.803	0.803	0.802	0.805	0.801	0.798	0.801	0.803	0.815	0.61	0.867	0.866	0.864	0.866	0.866	0.811	0.803
CNAS06	0.98853	0.979391	0.985678	0.979103	0.979236	0.978076		0.879	0.823	0.821	0.82	0.81	0.816	0.874	0.816	0.824	0.812	0.815	0.895	0.882	0.834	0.878	0.887	0.875	0.883	0.894	0.888	0.621	0.813	0.812	0.804	0.812	0.812	0.809	0.895
CNAS07	0.987014	0.9779	0.986655	0.978432	0.978177	0.978051	0.986445		0.816	0.807	0.814	0.815	0.808	0.877	0.803	0.813	0.802	0.804	0.872	0.876	0.825	0.879	0.886	0.882	0.882	0.871	0.884	0.615	0.806	0.804	0.797	0.804	0.804	0.797	0.871
CNAS08	0.980172	0.979358	0.97922	0.979595	0.979635	0.979007	0.979769	0.979395		0.826	0.818	0.877	0.816	0.804	0.814	0.818	0.813	0.824	0.811	0.804	0.794	0.815	0.816	0.805	0.805	0.81	0.823	0.611	0.818	0.817	0.81	0.817	0.817	0.81	0.811
CNAS09	0.979793	0.981985	0.979174	0.983466	0.982385	0.982284	0.979391	0.97763	0.978813		0.856	0.825	0.854	0.805	0.849	0.851	0.852	0.859	0.817	0.808	0.81	0.808	0.805	0.804	0.809	0.816	0.82	0.617	0.854	0.854	0.85	0.854	0.854	0.824	0.817
CNAS10	0.979722	0.984411	0.978588	0.984264	0.984721	0.984718	0.979832	0.978651	0.979325	0.983349		0.814	0.865	0.805	0.858	0.857	0.863	0.871	0.821	0.809	0.805	0.812	0.808	0.804	0.804	0.82	0.817	0.614	0.86	0.859	0.856	0.86	0.86	0.824	0.82
CNAS11	0.978825	0.97972	0.978646	0.978415	0.978723	0.979544	0.978027	0.978812	0.985813	0.979302	0.978244		0.819	0.798	0.821	0.812	0.806	0.817	0.802	0.793	0.778	0.81	0.807	0.802	0.808	0.802	0.808	0.603	0.808	0.808	0.801	0.808	0.808	0.81	0.802
CNAS12	0.979319	0.984829	0.978202	0.985078	0.984351	0.984711	0.978806	0.977828	0.978433	0.983192	0.984168	0.978614		0.794	0.847	0.858	0.852	0.881	0.804	0.796	0.807	0.801	0.801	0.794	0.801	0.804	0.818	0.612	0.863	0.863	0.861	0.863	0.863	0.826	0.804
CNAS13	0.986821	0.976198	0.986011	0.975853	0.976896	0.976967	0.985401	0.985527	0.977519	0.976851	0.977798	0.976762	0.976341		0.792	0.8	0.799	0.793	0.876	0.869	0.821	0.886	0.952	0.867	0.883	0.875	0.882	0.617	0.794	0.793	0.793	0.793	0.793	0.789	0.876
CNAS14	0.978877	0.984275	0.978148	0.984108	0.985108	0.984084	0.979653	0.978178	0.97894	0.983595	0.984857	0.979456	0.983455	0.977032		0.851	0.854	0.853	0.809	0.81	0.807	0.805	0.8	0.794	0.802	0.808	0.813	0.611	0.844	0.843	0.84	0.843	0.843	0.823	0.809
CNAS15	0.979894	0.984317	0.978466	0.984203	0.984692	0.983804	0.979183	0.977483	0.978671	0.982375	0.983961	0.9781	0.983555	0.977417	0.982575		0.849	0.862	0.816	0.802	0.814	0.807	0.811	0.806	0.808	0.815	0.819	0.614	0.856	0.853	0.856	0.853	0.853	0.815	0.815
CNAS16	0.979096	0.983925	0.977789	0.983219	0.983558	0.982555	0.978325	0.976583	0.978337	0.982406	0.983772	0.977848	0.982852	0.976558	0.982828	0.982047		0.852	0.806	0.795	0.808	0.808	0.802	0.796	0.801	0.806	0.814	0.617	0.854	0.854	0.85	0.854	0.854	0.817	0.806
CNAS17	0.979051	0.984369	0.978164	0.985558	0.985412	0.984732	0.978973	0.977485	0.979983	0.983794	0.984674	0.978818	0.985834	0.976823	0.98371	0.9839	0.983841		0.81	0.801	0.807	0.804	0.804	0.796	0.798	0.81	0.815	0.615	0.863	0.863	0.857	0.863	0.863	0.829	0.81
CP032099	0.994052	0.97891	0.986147	0.979267	0.978947	0.977247	0.988059	0.985595	0.978969	0.979528	0.979608	0.977447	0.978133	0.986281	0.978376	0.978813	0.978761	0.978962		0.88	0.819	0.939	0.89	0.881	0.884	1	0.884	0.61	0.803	0.8	0.794	0.8	0.8	0.807	1
CP034309	0.986854	0.978134	0.985365	0.978064	0.978318	0.977957	0.986793	0.986157	0.978356	0.978537	0.978094	0.97675	0.977354	0.985273	0.977515	0.976303	0.976675	0.97788	0.986688		0.823	0.874	0.879	0.87	0.874	0.879	0.879	0.618	0.79	0.786	0.783	0.786	0.786	0.796	0.88
ICDCAS19	0.98037	0.978418	0.979317	0.978105	0.97668	0.976513	0.981292	0.980611	0.976848	0.978105	0.977021	0.973517	0.977403	0.979202	0.977027	0.977913	0.977005	0.97745	0.97964	0.97855		0.836	0.822	0.826	0.83	0.818	0.821	0.605	0.787	0.786	0.794	0.786	0.786	0.799	0.818
LRUW00000000	0.991602	0.976994	0.984977	0.977396	0.977697	0.977292	0.985517	0.985637	0.978096	0.97771	0.978329	0.976986	0.977046	0.985597	0.977417	0.977507	0.977718	0.977335	0.992244	0.985189	0.98161		0.89	0.877	0.885	0.939	0.881	0.614	0.794	0.794	0.801	0.794	0.794	0.807	0.939
LRUX00000000	0.988027	0.977715	0.985939	0.977924	0.977756	0.977032	0.987124	0.986641	0.978681	0.977419	0.978749	0.978029	0.976897	0.994472	0.977049	0.978373	0.977932	0.977997	0.98719	0.985285	0.978715	0.986716		0.879	0.889	0.889	0.883	0.616	0.807	0.805	0.804	0.805	0.805	0.801	0.89
LRUY00000000	0.986589	0.977419	0.985533	0.976791	0.977672	0.976925	0.985638	0.986316	0.978236	0.977853	0.978025	0.97743	0.97665	0.985814	0.976647	0.977758	0.976402	0.976743	0.986341	0.984939	0.979728	0.98523	0.986285		0.866	0.88	0.876	0.611	0.798	0.797	0.791	0.797	0.797	0.8	0.88
LRUZ00000000	0.986295	0.977668	0.985305	0.977164	0.976852	0.976948	0.985562	0.98604	0.977401	0.977816	0.977433	0.977084	0.976665	0.985471	0.976836	0.977574	0.976926	0.977039	0.986096	0.984463	0.980741	0.986871	0.986222	0.984572		0.883	0.876	0.616	0.798	0.797	0.789	0.797	0.797	0.796	0.884
NXIC00000000	0.992934	0.977918	0.984656	0.97832	0.97815	0.976987	0.987161	0.985051	0.977433	0.978502	0.978258	0.976545	0.977001	0.985543	0.97719	0.977786	0.977638	0.977674	0.99923	0.984392	0.978333	0.99138	0.986473	0.985579	0.985734		0.883	0.61	0.802	0.799	0.793	0.799	0.799	0.807	1
PDJT00000000	0.987715	0.978656	0.985592	0.979173	0.979539	0.978563	0.986698	0.986158	0.980116	0.979281	0.979132	0.978552	0.979023	0.986668	0.979371	0.979523	0.979715	0.978985	0.986063	0.985785	0.980469	0.984972	0.98631	0.98568	0.985499	0.986063		0.617	0.802	0.801	0.805	0.801	0.801	0.811	0.884
PDKH00000000	0.951243	0.950519	0.95022	0.95043	0.950775	0.950003	0.951498	0.950846	0.950245	0.951026	0.951142	0.948752	0.95059	0.950782	0.950517	0.950576	0.951114	0.950971	0.949767	0.950299	0.950585	0.951653	0.950898	0.949743	0.951767	0.949745	0.951633		0.608	0.607	0.606	0.607	0.607	0.6	0.61
QEYG00000000	0.978316	0.984009	0.976252	0.984276	0.984069	0.983948	0.977451	0.976289	0.977665	0.982047	0.982522	0.976057	0.98338	0.9758	0.981783	0.982873	0.982474	0.983245	0.975855	0.97383	0.97368	0.974666	0.975868	0.975454	0.974999	0.975855	0.976537	0.948697		0.999	0.929	1	0.999	0.813	0.802
QEYH00000000	0.978824	0.984341	0.975974	0.984572	0.984003	0.984219	0.977873	0.976181	0.978765	0.982772	0.982785	0.977067	0.983985	0.976905	0.982108	0.982781	0.982691	0.983112	0.975906	0.974119	0.973744	0.975865	0.976579	0.975898	0.975379	0.976117	0.97695	0.949217	0.999858		0.928	1	1	0.813	0.8
QEYI00000000	0.9774	0.983778	0.975786	0.983956	0.983489	0.983691	0.977628	0.976031	0.977112	0.982201	0.982732	0.976465	0.983262	0.975523	0.981421	0.983217	0.982801	0.982812	0.976084	0.973538	0.974469	0.975731	0.976159	0.975069	0.974586	0.976081	0.977301	0.949099	0.991618	0.991714		0.928	0.928	0.803	0.793
QWFD00000000	0.979544	0.984224	0.976167	0.984886	0.984295	0.984507	0.977992	0.976593	0.97881	0.982646	0.982922	0.977036	0.984405	0.977103	0.981752	0.983026	0.982816	0.983259	0.976377	0.974088	0.973818	0.976154	0.976652	0.976046	0.975575	0.976405	0.977135	0.949183	0.999869	0.999986	0.9923		1	0.813	0.8
QWFE00000000	0.979354	0.984367	0.97635	0.984809	0.984362	0.98478	0.978279	0.977112	0.978246	0.982886	0.983006	0.977243	0.984313	0.976865	0.981331	0.983179	0.982743	0.983776	0.976674	0.974596	0.974469	0.976092	0.976972	0.976014	0.975731	0.976705	0.97781	0.949554	0.999876	0.999989	0.992192	0.999998		0.813	0.8
SZASF1983G	0.977073	0.97895	0.975907	0.979661	0.978621	0.977705	0.977393	0.976251	0.97837	0.979045	0.979738	0.977222	0.978192	0.975483	0.978544	0.978384	0.978773	0.979059	0.976857	0.975332	0.977203	0.97734	0.976258	0.976555	0.977187	0.976891	0.977013	0.949462	0.978291	0.978412	0.977944	0.978415	0.978415		0.807
VZOH00000000	0.993837	0.978501	0.985609	0.978738	0.979089	0.977556	0.987978	0.985496	0.97866	0.979146	0.979266	0.977373	0.977905	0.986146	0.978311	0.9784	0.978368	0.978486	0.999976	0.985171	0.979249	0.99209	0.987367	0.986021	0.986349	0.999965	0.986335	0.95017	0.977162	0.977085	0.976739	0.976884	0.977087	0.976638

## Sheet: Sheet4
	Table S3-Sheet4 Results of ANI (lower diagonal) and isDDH (upper diagonal) between genomes of A. marinus.
	CP032101	CP042812	DBSG00000000	DDQL00000000	DDQQ00000000	DDQU00000000	DDQX00000000	FUYO00000000	NWVW00000000	NWVX00000000	NXAO00000000	PDJY00000000	PTIW00000000
CP032101		63.7	93.4	93.2	93.3	93.4	93.4	63.3	63.3	93.8	99.9	91.3	63.3
CP042812	0.956655		63.2	63	63.1	63.1	63.2	79.3	100	63.6	63.7	63.9	79.8
DBSG00000000	0.99272	0.956226		99.9	99.9	100	99.9	63.4	63.2	92	93.7	90.3	62.9
DDQL00000000	0.992878	0.956254	0.99994		99.9	100	99.8	63.3	63.1	92	93.6	90.2	62.9
DDQQ00000000	0.992365	0.9558	0.999517	0.999494		99.9	99.8	63.3	63.1	91.9	93.6	90.2	62.8
DDQU00000000	0.992764	0.956194	0.99996	0.99998	0.999506		99.9	63.4	63.2	92	93.7	90.2	62.9
DDQX00000000	0.99271	0.956141	0.999929	0.999871	0.999475	0.999933		63.4	63.2	92	93.7	90.3	62.9
FUYO00000000	0.955464	0.977343	0.955753	0.955651	0.95529	0.955733	0.955687		79.3	63.8	63.3	64.3	87.3
NWVW00000000	0.956253	0.999985	0.95625	0.956273	0.955802	0.956221	0.9562	0.97743		63.5	63.6	63.7	79.9
NWVX00000000	0.99285	0.956496	0.991913	0.992021	0.991493	0.991942	0.991767	0.956336	0.956532		93.9	90.8	63.7
NXAO00000000	0.999978	0.956431	0.992828	0.9929	0.992445	0.992837	0.992757	0.955742	0.956452	0.992966		91.5	63.4
PDJY00000000	0.990586	0.95729	0.990194	0.99036	0.989818	0.990201	0.990141	0.957533	0.957403	0.990092	0.990711		64.1
PTIW00000000	0.95594	0.978133	0.955567	0.955628	0.955143	0.95556	0.955607	0.98649	0.978206	0.956127	0.956216	0.957388
